# Supplementary material for: Comparative Gene Expression Profiling of Tobacco-Associated HPV-Positive versus Negative Oral Squamous Carcinoma Cell Lines
Source: Int J Med Sci. 2020 Jan 1;17(1):112–24. doi: 10.7150/ijms.35133 (PMC6945558; doi:10.7150/ijms.35133)
Supplement: Supplementary file 1 — Supplementary figures and tables. [file ijmsv17p0112s1.zip]

Archive with 5 entries (5 files):
- Supplementary figure S1.pdf
- Supplementary Table S1.docx
- Supplementary Table S2.docx
- Supplementary Table S3.docx
- Supplementary Table S4.xlsx
