# Supplementary material for: Comparative Gene Expression Profiling of Tobacco-Associated HPV-Positive versus Negative Oral Squamous Carcinoma Cell Lines
Source: Int J Med Sci. 2020 Jan 1;17(1):112–24. doi: 10.7150/ijms.35133 (PMC6945558; doi:10.7150/ijms.35133)
Supplement: Supplementary file 1 — Supplementary figures and tables. [file ijmsv17p0112s1.zip › Supplementary Table S4.xlsx]

## Sheet: Tumor HPV+Smoke+ vs HPV-Smoke+
ID	P.Value	logFC	Gene.symbol	Gene.title
ILMN_1725276	3.91e-05	1.05	FDCSP	follicular dendritic cell secreted protein
ILMN_1730777	0.00451	0.755	KRT19	keratin 19
ILMN_1761903	1.43e-11	0.735	KCNS1	potassium voltage-gated channel modifier subfamily S member 1
ILMN_1749118	0.00131	0.681	CALML5	calmodulin like 5
ILMN_1765770	3.27e-15	0.658	SYCP2	synaptonemal complex protein 2
ILMN_2095704	1.01e-15	0.645	SYCP2	synaptonemal complex protein 2
ILMN_1717714	8.67e-06	0.614	CDKN2A	cyclin dependent kinase inhibitor 2A
ILMN_1678841	0.00147	0.611	UBD	ubiquitin D
ILMN_2175317	0.00101	0.602	CYP4X1	cytochrome P450 family 4 subfamily X member 1
ILMN_2307903	0.000641	0.595	VCAM1	vascular cell adhesion molecule 1
ILMN_1663490	5.58e-20	0.578
ILMN_2355486	0.00134	0.575	FAM3B	family with sequence similarity 3 member B
ILMN_1721818	0.00413	0.574	CLDN10	claudin 10
ILMN_1689146	0.00416	0.568	GABRP	gamma-aminobutyric acid type A receptor pi subunit
ILMN_1674228	0.01	0.549
ILMN_1734878	0.0108	0.541	CD79A	CD79a molecule
ILMN_1844464	0.000815	0.533
ILMN_1652199	0.0483	0.525
ILMN_2093343	0.00478	0.522	PLAC8	placenta specific 8
ILMN_1787275	2.48e-16	0.513	STAG3	stromal antigen 3
ILMN_2325837	0.000627	0.498	CD3D	CD3d molecule
ILMN_1693471	1.68e-11	0.495	KLHL35	kelch like family member 35
ILMN_2376205	0.00176	0.492	LTB	lymphotoxin beta
ILMN_1755354	3.56e-07	0.49	YBX2	Y-box binding protein 2
ILMN_1804735	0.000294	0.477	CBS	cystathionine-beta-synthase
ILMN_1713266	0.00569	0.471	FAM46C	family with sequence similarity 46 member C
ILMN_1769129	0.0143	0.47	CCL19	C-C motif chemokine ligand 19
ILMN_1704987	1.33e-16	0.469
ILMN_3239922	1.57e-14	0.468	TCAM1P	testicular cell adhesion molecule 1, pseudogene
ILMN_2393765	0.0263	0.46	IGLL1	immunoglobulin lambda like polypeptide 1
ILMN_1755657	0.000583	0.45	RASIP1	Ras interacting protein 1
ILMN_1766650	0.0138	0.448	FOXA1	forkhead box A1
ILMN_2143685	0.000461	0.446	CLDN7	claudin 7
ILMN_1804339	0.0263	0.445	CAMK1G	calcium/calmodulin dependent protein kinase IG
ILMN_1736567	0.0121	0.444	CD74	CD74 molecule
ILMN_1770824	1.81e-05	0.443	ARHGAP4	Rho GTPase activating protein 4
ILMN_2261416	0.000563	0.44	CD3D	CD3d molecule
ILMN_1761733	0.00468	0.438	HLA-DMB	major histocompatibility complex, class II, DM beta
ILMN_1665437	0.00023	0.437	CYP2E1	cytochrome P450 family 2 subfamily E member 1
ILMN_1685625	0.000448	0.436	UCP2	uncoupling protein 2
ILMN_2302757	0.0274	0.431	FCGBP	Fc fragment of IgG binding protein
ILMN_1653026	0.00304	0.43	PLAC8	placenta specific 8
ILMN_2379644	0.0122	0.428	CD74	CD74 molecule
ILMN_2193233	0.0103	0.427	MZB1	marginal zone B and B1 cell specific protein
ILMN_1752899	0.000944	0.424	BCL11A	B-cell CLL/lymphoma 11A
ILMN_2353732	0.00137	0.424	CD8A	CD8a molecule
ILMN_1742025	0.00923	0.423	OLFM1	olfactomedin 1
ILMN_2073202	1.99e-12	0.422	MEI1	meiotic double-stranded break formation protein 1
ILMN_2117171	9.33e-05	0.419	LMO4	LIM domain only 4
ILMN_2079655	0.000845	0.416	KLRB1	killer cell lectin like receptor B1
ILMN_2395451	0.00124	0.415	ASS1	argininosuccinate synthase 1
ILMN_1676924	0.00138	0.415	CD247	CD247 molecule
ILMN_2208903	0.000323	0.414	CD52	CD52 molecule
ILMN_1708778	0.00246	0.414	ASS1	argininosuccinate synthase 1
ILMN_1674386	0.00482	0.414	PITX1	paired like homeodomain 1
ILMN_1782704	0.00525	0.414	CD19	CD19 molecule
ILMN_2061043	0.00326	0.413	CD48	CD48 molecule
ILMN_1656287	0.00891	0.41	SPOCK2	sparc/osteonectin, cwcv and kazal-like domains proteoglycan (testican) 2
ILMN_1713995	0.024	0.408	SCNN1A	sodium channel epithelial 1 alpha subunit
ILMN_1753582	1.25e-10	0.407	RPA2	replication protein A2
ILMN_1726928	0.000703	0.407	TCEA3	transcription elongation factor A3
ILMN_1697377	0.00137	0.405
ILMN_2377669	0.00248	0.405	CD247	CD247 molecule
ILMN_3206672	3.98e-05	0.404
ILMN_1710434	0.000412	0.404	TBC1D10C	TBC1 domain family member 10C
ILMN_1656560	0.0117	0.402	PARM1	prostate androgen-regulated mucin-like protein 1
ILMN_1886655	0.00278	0.401
ILMN_1744295	0.000106	0.4	CDKN2A	cyclin dependent kinase inhibitor 2A
ILMN_1699931	0.0017	0.399	HCST	hematopoietic cell signal transducer
ILMN_1672504	5.36e-07	0.398	PDXK	pyridoxal (pyridoxine, vitamin B6) kinase
ILMN_1664464	0.0147	0.394	PTGDS	prostaglandin D2 synthase
ILMN_2255133	0.00147	0.39	BCL11A	B-cell CLL/lymphoma 11A
ILMN_3249667	0.0222	0.39
ILMN_1755638	3.15e-12	0.389	TAF7L	TATA-box binding protein associated factor 7 like
ILMN_1659610	0.000178	0.388
ILMN_2177156	0.0325	0.387	SOX2	SRY-box 2
ILMN_1668526	0.000627	0.386	GVINP1	GTPase, very large interferon inducible pseudogene 1
ILMN_1768482	0.00194	0.384	CD8A	CD8a molecule
ILMN_1787259	6.67e-06	0.382	RNF212	ring finger protein 212
ILMN_1776121	0.00112	0.38	KIAA1211L	KIAA1211 like
ILMN_1815895	0.0289	0.379
ILMN_1703487	0.000596	0.378	LMO4	LIM domain only 4
ILMN_1758523	0.000188	0.376	ABCA3	ATP binding cassette subfamily A member 3
ILMN_1699750	0.0197	0.373	EPHX3	epoxide hydrolase 3
ILMN_1751963	2.63e-06	0.372	ZCWPW1	zinc finger CW-type and PWWP domain containing 1
ILMN_1717727	4.92e-06	0.372
ILMN_1751400	0.000276	0.372	SKAP1	src kinase associated phosphoprotein 1
ILMN_2322996	0.0267	0.372
ILMN_2130635	1.79e-07	0.371	FOXRED2	FAD dependent oxidoreductase domain containing 2
ILMN_1767523	5e-07	0.371	IL17RB	interleukin 17 receptor B
ILMN_1727178	0.00035	0.369	COLCA1	colorectal cancer associated 1
ILMN_1695025	0.00136	0.367	CD2	CD2 molecule
ILMN_1788701	3.73e-05	0.364	PSIP1	PC4 and SFRS1 interacting protein 1
ILMN_2366212	0.0104	0.362	CD79B	CD79b molecule
ILMN_1688959	0.0021	0.36	CD27	CD27 molecule
ILMN_1779324	0.00641	0.36	GZMA	granzyme A
ILMN_1707448	0.0355	0.36	CDK12	cyclin dependent kinase 12
ILMN_1784467	0.000138	0.359	NUP210	nucleoporin 210
ILMN_2125747	0.0011	0.359	LOC606724	coronin 1A pseudogene
ILMN_1685122	0.00238	0.359	COL9A2	collagen type IX alpha 2 chain
ILMN_1672417	0.000614	0.354	PTPRCAP	protein tyrosine phosphatase, receptor type C associated protein
ILMN_1766955	0.00264	0.354	VCAM1	vascular cell adhesion molecule 1
ILMN_1801303	0.00129	0.353	AMY2A	amylase, alpha 2A (pancreatic)
ILMN_1837428	0.00253	0.353	RAB27B	RAB27B, member RAS oncogene family
ILMN_3236021	0.00115	0.352
ILMN_1682428	0.000372	0.351	HENMT1	HEN1 methyltransferase homolog 1
ILMN_1679438	3.12e-05	0.35	CENPU	centromere protein U
ILMN_1760509	8.85e-05	0.349	EOMES	eomesodermin
ILMN_3243366	0.000921	0.348	KIAA1211L	KIAA1211 like
ILMN_1791123	0.00442	0.348	TMPRSS2	transmembrane protease, serine 2
ILMN_2368530	0.00522	0.347	IL32	interleukin 32
ILMN_1654268	9.15e-05	0.344	HMGB2	high mobility group box 2
ILMN_1767446	0.00466	0.344	RNF150	ring finger protein 150
ILMN_1695311	0.0175	0.344	HLA-DMA	major histocompatibility complex, class II, DM alpha
ILMN_2080080	7.2e-06	0.343	MAP7D2	MAP7 domain containing 2
ILMN_1795089	0.00248	0.343	RASAL3	RAS protein activator like 3
ILMN_1675656	0.000319	0.34	PPFIBP2	PPFIA binding protein 2
ILMN_1665943	0.00172	0.337	MAP4K1	mitogen-activated protein kinase kinase kinase kinase 1
ILMN_1691290	0.000255	0.336	CELSR3	cadherin EGF LAG seven-pass G-type receptor 3
ILMN_1705153	2.88e-09	0.335	NEFH	neurofilament heavy polypeptide
ILMN_1785095	0.00111	0.334	ATP6V0E2	ATPase H+ transporting V0 subunit e2
ILMN_2246956	0.00189	0.333	BCL2	BCL2, apoptosis regulator
ILMN_1710734	0.00286	0.332	GZMK	granzyme K
ILMN_2212763	0.00336	0.33	ICAM3	intercellular adhesion molecule 3
ILMN_1746819	7.29e-07	0.328	C5	complement component 5
ILMN_1726720	0.00024	0.326	NUSAP1	nucleolar and spindle associated protein 1
ILMN_1682993	0.00348	0.326	NKG7	natural killer cell granule protein 7
ILMN_2337974	0.00313	0.322	PKIA	protein kinase (cAMP-dependent, catalytic) inhibitor alpha
ILMN_1709237	0.000303	0.321	EPHX2	epoxide hydrolase 2
ILMN_2162253	0.0356	0.321	NMU	neuromedin U
ILMN_1674135	1.85e-05	0.32	RALGPS1	Ral GEF with PH domain and SH3 binding motif 1
ILMN_1808405	0.0489	0.32
ILMN_1700448	6.97e-07	0.319	SIM2	single-minded family bHLH transcription factor 2
ILMN_1822307	0.000133	0.319
ILMN_1777233	0.000434	0.316	E2F2	E2F transcription factor 2
ILMN_1685194	0.00244	0.316	CLDN10	claudin 10
ILMN_1713749	0.00246	0.316	CORO1A	coronin 1A
ILMN_1759563	0.00153	0.315	NRIP3	nuclear receptor interacting protein 3
ILMN_1762526	4.02e-17	0.314	SMC1B	structural maintenance of chromosomes 1B
ILMN_2371825	2.71e-06	0.312	AGL	amylo-alpha-1, 6-glucosidase, 4-alpha-glucanotransferase
ILMN_2214278	1.4e-05	0.312	SLF1	SMC5-SMC6 complex localization factor 1
ILMN_1796337	0.00528	0.312	CXCL17	C-X-C motif chemokine ligand 17
ILMN_1696975	3.65e-07	0.31	USP1	ubiquitin specific peptidase 1
ILMN_1686152	3.86e-05	0.31	GGA2	golgi associated, gamma adaptin ear containing, ARF binding protein 2
ILMN_1776678	0.0097	0.31	GIMAP7	GTPase, IMAP family member 7
ILMN_1802377	0.0353	0.309	IQCG	IQ motif containing G
ILMN_1748093	0.000276	0.307	PAFAH1B3	platelet activating factor acetylhydrolase 1b catalytic subunit 3
ILMN_1679949	0.00121	0.307	SLC25A23	solute carrier family 25 member 23
ILMN_2415786	0.00174	0.307	CD96	CD96 molecule
ILMN_2219712	0.000403	0.306	HMGB2	high mobility group box 2
ILMN_2215862	5.34e-08	0.305	SLFN13	schlafen family member 13
ILMN_1662117	9.45e-13	0.304	TCP11	t-complex 11
ILMN_2229242	2.58e-07	0.304	LSM3	LSM3 homolog, U6 small nuclear RNA and mRNA degradation associated
ILMN_1691071	0.0112	0.304	FCRLA	Fc receptor like A
ILMN_1688279	4.68e-05	0.301	PVRIG	poliovirus receptor related immunoglobulin domain containing
ILMN_2322831	0.000746	0.301
ILMN_1704985	0.00573	0.301	CYP27A1	cytochrome P450 family 27 subfamily A member 1
ILMN_1666208	5.11e-06	0.3	MIS18BP1	MIS18 binding protein 1
ILMN_1792538	0.00942	0.3	CD7	CD7 molecule
ILMN_1790537	0.00222	0.299	RMI2	RecQ mediated genome instability 2
ILMN_1701613	0.0413	0.299	RARRES3	retinoic acid receptor responder 3
ILMN_1710207	0.000634	0.298	SLF2	SMC5-SMC6 complex localization factor 2
ILMN_2196078	0.00598	0.298	SLAMF6	SLAM family member 6
ILMN_1741801	3.39e-05	0.295	CDC7	cell division cycle 7
ILMN_1795639	0.00125	0.295	MGMT	O-6-methylguanine-DNA methyltransferase
ILMN_1773968	9.55e-08	0.294	SERBP1	SERPINE1 mRNA binding protein 1
ILMN_2410540	1.35e-06	0.294	CASP2	caspase 2
ILMN_1827736	0.000317	0.294	PDK3	pyruvate dehydrogenase kinase 3
ILMN_1731233	0.00244	0.293	GZMH	granzyme H
ILMN_2374352	0.00748	0.293	DBNDD1	dysbindin domain containing 1
ILMN_1654396	0.0285	0.292	ITGB2	integrin subunit beta 2
ILMN_1704537	0.0454	0.292	PHGDH	phosphoglycerate dehydrogenase
ILMN_1728047	2.92e-05	0.291	AKR1A1	aldo-keto reductase family 1 member A1
ILMN_1694780	3.78e-05	0.291	GCHFR	GTP cyclohydrolase I feedback regulator
ILMN_1772957	4.85e-07	0.29	FOXRED2	FAD dependent oxidoreductase domain containing 2
ILMN_1700896	2.15e-05	0.29	SAP30	Sin3A associated protein 30
ILMN_1808395	0.000814	0.29	ACAP1	ArfGAP with coiled-coil, ankyrin repeat and PH domains 1
ILMN_1714709	0.0188	0.29	OLFM1	olfactomedin 1
ILMN_1724017	0.000444	0.289
ILMN_1803367	0.00973	0.289	MECOM	MDS1 and EVI1 complex locus
ILMN_1677200	0.0106	0.289	CYFIP2	cytoplasmic FMR1 interacting protein 2
ILMN_1798654	0.00016	0.288	MCM6	minichromosome maintenance complex component 6
ILMN_1741406	0.000206	0.288	HOOK1	hook microtubule tethering protein 1
ILMN_2145116	0.000897	0.288	TMEM173	transmembrane protein 173
ILMN_1745223	0.00403	0.288	CDC42EP4	CDC42 effector protein 4
ILMN_1853824	0.00586	0.288	MGAT3	mannosyl (beta-1,4-)-glycoprotein beta-1,4-N-acetylglucosaminyltransferase
ILMN_1714167	0.0042	0.287	CYB5A	cytochrome b5 type A
ILMN_2103107	0.0182	0.287	ADAMDEC1	ADAM like decysin 1
ILMN_3224926	0.00118	0.286	RBM47	RNA binding motif protein 47
ILMN_2175912	0.0285	0.286	ITGB2	integrin subunit beta 2
ILMN_1811117	0.00163	0.285
ILMN_1808789	0.00268	0.284	MYO5C	myosin VC
ILMN_1677920	0.0136	0.284	LTF	lactotransferrin
ILMN_1797822	0.0164	0.284	SEL1L3	SEL1L family member 3
ILMN_2380771	1.23e-05	0.283	AKR1A1	aldo-keto reductase family 1 member A1
ILMN_1791702	0.00205	0.283	SMARCA2	SWI/SNF related, matrix associated, actin dependent regulator of chromatin, subfamily a, member 2
ILMN_1811049	0.00813	0.283	POU2AF1	POU class 2 associating factor 1
ILMN_1809384	0.00827	0.283	CYP4F12	cytochrome P450 family 4 subfamily F member 12
ILMN_2349393	0.0197	0.282	MDK	midkine (neurite growth-promoting factor 2)
ILMN_1814526	0.00307	0.279	ADD3	adducin 3
ILMN_1671568	0.0118	0.279	ECHDC2	enoyl-CoA hydratase domain containing 2
ILMN_1751851	0.0461	0.279	CECR1	cat eye syndrome chromosome region, candidate 1
ILMN_1661266	0.0178	0.278	HLA-DQB1	major histocompatibility complex, class II, DQ beta 1
ILMN_3275590	4.47e-07	0.277
ILMN_1737195	6.18e-05	0.277	CENPK	centromere protein K
ILMN_1787378	0.00981	0.277	ADD3	adducin 3
ILMN_1772459	0.0211	0.277	RPS23	ribosomal protein S23
ILMN_1681503	0.00583	0.276	MCM2	minichromosome maintenance complex component 2
ILMN_2376204	0.00898	0.276	LTB	lymphotoxin beta
ILMN_1807981	8.81e-06	0.275
ILMN_1811367	3.14e-05	0.275	MAT2B	methionine adenosyltransferase 2B
ILMN_1669831	8.84e-05	0.275	SLC18B1	solute carrier family 18 member B1
ILMN_1746565	0.00191	0.275	CD6	CD6 molecule
ILMN_1694106	0.00757	0.274	GPD1L	glycerol-3-phosphate dehydrogenase 1-like
ILMN_1797875	0.0334	0.274	ALOX5AP	arachidonate 5-lipoxygenase activating protein
ILMN_3306730	0.00272	0.273	RBM47	RNA binding motif protein 47
ILMN_1799725	0.0151	0.273	DOCK2	dedicator of cytokinesis 2
ILMN_1669113	0.00988	0.272	ATF5	activating transcription factor 5
ILMN_1687508	0.0253	0.271	ALDH7A1	aldehyde dehydrogenase 7 family member A1
ILMN_1789007	0.0497	0.271	APOC1	apolipoprotein C1
ILMN_1784608	0.000194	0.27	CLEC2B	C-type lectin domain family 2 member B
ILMN_2076600	0.0402	0.27	ITM2A	integral membrane protein 2A
ILMN_1748283	0.0455	0.27	PIM2	Pim-2 proto-oncogene, serine/threonine kinase
ILMN_1708105	1.8e-05	0.269	EZH2	enhancer of zeste 2 polycomb repressive complex 2 subunit
ILMN_1707088	0.00031	0.269	DENND2D	DENN domain containing 2D
ILMN_1788416	0.00179	0.269	ABHD17C	abhydrolase domain containing 17C
ILMN_1777740	0.00183	0.268	THEM6	thioesterase superfamily member 6
ILMN_2157240	0.000541	0.267	MNS1	meiosis specific nuclear structural 1
ILMN_1657361	0.000592	0.267	CBX7	chromobox 7
ILMN_1684349	0.0058	0.267	IL2RB	interleukin 2 receptor subunit beta
ILMN_1739726	0.0391	0.267	JSRP1	junctional sarcoplasmic reticulum protein 1
ILMN_3241081	0.00268	0.266
ILMN_2109416	0.0206	0.266	NAPSB	napsin B aspartic peptidase, pseudogene
ILMN_1786050	2.6e-06	0.264	RBBP9	RB binding protein 9, serine hydrolase
ILMN_1781010	4.34e-05	0.263	ARHGEF3	Rho guanine nucleotide exchange factor 3
ILMN_2347068	0.00445	0.263	MKNK2	MAP kinase interacting serine/threonine kinase 2
ILMN_1715131	0.0449	0.263	CCR7	C-C motif chemokine receptor 7
ILMN_1674231	1.91e-06	0.262	CHAF1B	chromatin assembly factor 1 subunit B
ILMN_1780806	5.08e-05	0.262	ANKRD36B	ankyrin repeat domain 36B
ILMN_1764861	8.64e-05	0.262	ISOC1	isochorismatase domain containing 1
ILMN_2348975	0.000137	0.262	NASP	nuclear autoantigenic sperm protein
ILMN_1718984	0.0167	0.262
ILMN_1748473	0.0336	0.262	GIMAP4	GTPase, IMAP family member 4
ILMN_3181695	1.19e-06	0.261
ILMN_1694268	0.00109	0.261	HES6	hes family bHLH transcription factor 6
ILMN_1742789	0.0233	0.261	LPXN	leupaxin
ILMN_1657810	0.000408	0.26	PPM1M	protein phosphatase, Mg2+/Mn2+ dependent 1M
ILMN_2183687	0.00709	0.26	LIME1	Lck interacting transmembrane adaptor 1
ILMN_2182531	0.000107	0.259	TIMM21	translocase of inner mitochondrial membrane 21
ILMN_1713759	0.00319	0.259	UBE2J1	ubiquitin conjugating enzyme E2 J1
ILMN_1700428	0.00742	0.259	HLA-DOB	major histocompatibility complex, class II, DO beta
ILMN_1752478	0.0129	0.258	DHRS3	dehydrogenase/reductase 3
ILMN_1790962	1.95e-05	0.257	RINL	Ras and Rab interactor like
ILMN_1762262	0.00353	0.257	PKIA	protein kinase (cAMP-dependent, catalytic) inhibitor alpha
ILMN_2053679	0.000342	0.256	ACADM	acyl-CoA dehydrogenase, C-4 to C-12 straight chain
ILMN_1752728	0.0035	0.256	FUCA1	fucosidase, alpha-L- 1, tissue
ILMN_2043079	0.0123	0.256	ILDR1	immunoglobulin like domain containing receptor 1
ILMN_1735979	8.6e-06	0.255	BCKDHA	branched chain keto acid dehydrogenase E1, alpha polypeptide
ILMN_1719906	0.00118	0.255	HADH	hydroxyacyl-CoA dehydrogenase
ILMN_1761464	0.00891	0.255	CD74	CD74 molecule
ILMN_1709683	0.0213	0.255
ILMN_1705685	0.00019	0.254	MEIS1	Meis homeobox 1
ILMN_3248551	0.00148	0.254	C2CD4B	C2 calcium dependent domain containing 4B
ILMN_1838767	0.025	0.254	LINC01451	long intergenic non-protein coding RNA 1451
ILMN_1699521	0.0026	0.253
ILMN_1763461	0.0454	0.253	ALDH7A1	aldehyde dehydrogenase 7 family member A1
ILMN_1790555	0.00012	0.252	CCDC146	coiled-coil domain containing 146
ILMN_1777519	0.00103	0.252	ITGB7	integrin subunit beta 7
ILMN_1758049	0.00174	0.252	NFIA	nuclear factor I A
ILMN_2216582	0.00331	0.252	LYL1	LYL1, basic helix-loop-helix family member
ILMN_1663916	0.0156	0.252	ARHGAP9	Rho GTPase activating protein 9
ILMN_1657701	0.0214	0.252
ILMN_1791534	0.0219	0.252
ILMN_1699160	0.0115	0.251	ITK	IL2 inducible T-cell kinase
ILMN_2386100	7.77e-06	0.25	BUB3	BUB3, mitotic checkpoint protein
ILMN_1695414	0.000745	0.25	ASF1B	anti-silencing function 1B histone chaperone
ILMN_1803995	0.00181	0.25	TM7SF3	transmembrane 7 superfamily member 3
ILMN_1684873	0.00234	0.25	ARSD	arylsulfatase D
ILMN_2143314	0.00637	0.25	SPIB	Spi-B transcription factor
ILMN_1676955	0.00352	0.249	TYK2	tyrosine kinase 2
ILMN_1723412	0.00989	0.249	ASCL2	achaete-scute family bHLH transcription factor 2
ILMN_1667239	0.0213	0.249	INPP1	inositol polyphosphate-1-phosphatase
ILMN_1763907	0.007	0.248	CENPW	centromere protein W
ILMN_1803423	0.022	0.248	ARHGEF6	Rac/Cdc42 guanine nucleotide exchange factor 6
ILMN_2169490	0.00044	0.247	TDRD9	tudor domain containing 9
ILMN_1752631	0.00107	0.247	CGGBP1	CGG triplet repeat binding protein 1
ILMN_1749591	0.0038	0.247	ITGAL	integrin subunit alpha L
ILMN_1728298	0.00502	0.247	SBK1	SH3 domain binding kinase 1
ILMN_1741200	0.00369	0.246	RFX5	regulatory factor X5
ILMN_1751630	1.76e-10	0.245	TDRD10	tudor domain containing 10
ILMN_2224486	0.016	0.245	C3orf14	chromosome 3 open reading frame 14
ILMN_1781906	8.85e-05	0.244	RBM17	RNA binding motif protein 17
ILMN_1744212	0.00145	0.244	INPP5D	inositol polyphosphate-5-phosphatase D
ILMN_1759075	0.0022	0.244	TNFRSF13B	TNF receptor superfamily member 13B
ILMN_2412384	0.00247	0.244
ILMN_1801119	0.00285	0.243	BCL2	BCL2, apoptosis regulator
ILMN_1789596	0.00336	0.242	ETV6	ETS variant 6
ILMN_2337928	0.00681	0.242	CXCR5	C-X-C motif chemokine receptor 5
ILMN_1678859	0.0259	0.242
ILMN_1657347	0.000719	0.241	PODXL2	podocalyxin like 2
ILMN_1748827	0.00449	0.241	TMEM238	transmembrane protein 238
ILMN_1788931	0.014	0.241	DOCK8	dedicator of cytokinesis 8
ILMN_1729112	0.0187	0.241	CHPT1	choline phosphotransferase 1
ILMN_1700541	0.0399	0.241	FBLN1	fibulin 1
ILMN_2215043	1.54e-07	0.24	RNF32	ring finger protein 32
ILMN_3249361	3.72e-05	0.24	NOS2	nitric oxide synthase 2
ILMN_1669338	0.00037	0.24	CYP4X1	cytochrome P450 family 4 subfamily X member 1
ILMN_2392352	0.000488	0.24	CTPS2	CTP synthase 2
ILMN_2404688	0.0118	0.24	NUPR1	nuclear protein 1, transcriptional regulator
ILMN_1654518	0.0452	0.24	LRCH4	leucine rich repeats and calponin homology domain containing 4
ILMN_1806022	1.3e-06	0.239
ILMN_2310296	7.47e-06	0.239
ILMN_1685928	8.24e-06	0.239	WDR34	WD repeat domain 34
ILMN_3258795	0.000103	0.238	FAM13B	family with sequence similarity 13 member B
ILMN_1694177	0.00286	0.238	PCNA	proliferating cell nuclear antigen
ILMN_2196984	0.00308	0.238	OIP5	Opa interacting protein 5
ILMN_1792389	0.0479	0.238	RNF165	ring finger protein 165
ILMN_2074258	0.000349	0.237	BARD1	BRCA1 associated RING domain 1
ILMN_2312194	0.00164	0.237	CYB5A	cytochrome b5 type A
ILMN_2049021	0.00472	0.237	PTTG3P	pituitary tumor-transforming 3, pseudogene
ILMN_1668910	2.08e-05	0.236	CIDEB	cell death-inducing DFFA-like effector b
ILMN_2075334	0.00178	0.236	HIST1H4C	histone cluster 1, H4c
ILMN_1673820	0.00376	0.236	HLTF	helicase like transcription factor
ILMN_1712231	0.00927	0.236	SH3YL1	SH3 and SYLF domain containing 1
ILMN_1778173	0.00186	0.235	AK3	adenylate kinase 3
ILMN_2409298	0.00459	0.235	NUSAP1	nucleolar and spindle associated protein 1
ILMN_1701681	0.0124	0.235	SEC11C	SEC11 homolog C, signal peptidase complex subunit
ILMN_1758731	0.0249	0.235	CYP2J2	cytochrome P450 family 2 subfamily J member 2
ILMN_3245659	2.25e-06	0.234	ERI1	exoribonuclease 1
ILMN_3307651	0.000227	0.234	APOBEC3D	apolipoprotein B mRNA editing enzyme catalytic subunit 3D
ILMN_1806040	0.00816	0.234	TYMS	thymidylate synthetase
ILMN_2365549	1.46e-07	0.233	BRPF1	bromodomain and PHD finger containing 1
ILMN_1789096	0.000323	0.233	SLC51A	solute carrier family 51 alpha subunit
ILMN_1781819	0.000536	0.233	PAPSS1	3'-phosphoadenosine 5'-phosphosulfate synthase 1
ILMN_1689046	0.00107	0.233	RBM47	RNA binding motif protein 47
ILMN_1669928	0.00575	0.233	ARHGEF16	Rho guanine nucleotide exchange factor 16
ILMN_1667932	0.000407	0.232
ILMN_1813028	0.0048	0.232	CBX5	chromobox 5
ILMN_1682799	0.0057	0.232	STAMBPL1	STAM binding protein like 1
ILMN_2202940	0.0272	0.232	CHPT1	choline phosphotransferase 1
ILMN_2225735	3.64e-05	0.231	CRBN	cereblon
ILMN_3209070	0.00027	0.231
ILMN_1734353	0.00258	0.231	GPX4	glutathione peroxidase 4
ILMN_2144088	0.0084	0.231	FDFT1	farnesyl-diphosphate farnesyltransferase 1
ILMN_1771411	6.41e-06	0.23	ALG6	ALG6, alpha-1,3-glucosyltransferase
ILMN_1799516	1.59e-05	0.23	DNAJC9	DnaJ heat shock protein family (Hsp40) member C9
ILMN_1746658	0.000154	0.23	RORB	RAR related orphan receptor B
ILMN_2363058	0.000443	0.23	PAOX	polyamine oxidase (exo-N4-amino)
ILMN_1719032	6.65e-05	0.229	LSM3	LSM3 homolog, U6 small nuclear RNA and mRNA degradation associated
ILMN_2338997	0.000371	0.229
ILMN_1865056	0.00222	0.229	LINC01315	long intergenic non-protein coding RNA 1315
ILMN_1728009	0.00223	0.229	TMEM171	transmembrane protein 171
ILMN_1732688	0.000225	0.228	DUT	deoxyuridine triphosphatase
ILMN_1810560	0.00857	0.228	NUPR1	nuclear protein 1, transcriptional regulator
ILMN_1810191	0.0106	0.228	PLA2G4C	phospholipase A2 group IVC
ILMN_2163723	0.0236	0.228	KRT7	keratin 7
ILMN_1763452	0.0366	0.228	EVI2B	ecotropic viral integration site 2B
ILMN_1706779	0.000122	0.227	LIG1	DNA ligase 1
ILMN_1660986	0.000319	0.227	PER3	period circadian clock 3
ILMN_2411190	0.000387	0.227	SMC2	structural maintenance of chromosomes 2
ILMN_3245983	0.000653	0.227	NEURL1B	neuralized E3 ubiquitin protein ligase 1B
ILMN_1815169	0.00151	0.227	MCM5	minichromosome maintenance complex component 5
ILMN_1695851	0.0141	0.227	PARVG	parvin gamma
ILMN_2143250	0.00211	0.225	FAR1	fatty acyl-CoA reductase 1
ILMN_1653039	0.00215	0.225
ILMN_1898723	0.00719	0.225	SLC9A7	solute carrier family 9 member A7
ILMN_1749070	0.00752	0.225	HLA-DPB1	major histocompatibility complex, class II, DP beta 1
ILMN_1794612	0.0236	0.225	UBA7	ubiquitin like modifier activating enzyme 7
ILMN_1677439	9.97e-08	0.224	GLS2	glutaminase 2
ILMN_1682567	0.00132	0.224	CCDC106	coiled-coil domain containing 106
ILMN_1778010	0.0157	0.224	IL32	interleukin 32
ILMN_2115005	0.0184	0.224	FGD2	FYVE, RhoGEF and PH domain containing 2
ILMN_1708482	1.64e-07	0.223	TMEM80	transmembrane protein 80
ILMN_1712389	0.00141	0.223	CKLF	chemokine like factor
ILMN_2054607	0.0064	0.223	CYP4V2	cytochrome P450 family 4 subfamily V member 2
ILMN_2208413	0.0136	0.223	ARHGAP15	Rho GTPase activating protein 15
ILMN_1652237	0.0279	0.223	CBR3	carbonyl reductase 3
ILMN_1697409	0.0397	0.223	TNFRSF14	TNF receptor superfamily member 14
ILMN_2182850	3.7e-18	0.222	MAJIN	membrane anchored junction protein
ILMN_1843932	4.63e-06	0.222	SAP30L	SAP30 like
ILMN_1678690	1.24e-05	0.222	UPB1	beta-ureidopropionase 1
ILMN_1802106	0.000788	0.222	APOBEC3G	apolipoprotein B mRNA editing enzyme catalytic subunit 3G
ILMN_1676611	0.00159	0.222	PHPT1	phosphohistidine phosphatase 1
ILMN_1777453	0.00324	0.222	NPB	neuropeptide B
ILMN_1740917	0.0202	0.222	SCNN1B	sodium channel epithelial 1 beta subunit
ILMN_1807016	0.0268	0.222	LHX2	LIM homeobox 2
ILMN_1702301	0.0494	0.222	DOCK10	dedicator of cytokinesis 10
ILMN_1770053	0.000232	0.221	RBBP7	RB binding protein 7, chromatin remodeling factor
ILMN_1688152	0.00323	0.221	IL27RA	interleukin 27 receptor subunit alpha
ILMN_1873034	0.00837	0.221
ILMN_1652512	0.00853	0.221	C2CD2	C2 calcium dependent domain containing 2
ILMN_1723042	0.0173	0.221	CLDN3	claudin 3
ILMN_2369666	0.044	0.221	CR2	complement component 3d receptor 2
ILMN_1782079	6.61e-05	0.22	ZFP3	ZFP3 zinc finger protein
ILMN_1704571	0.000183	0.22	FAM53B	family with sequence similarity 53 member B
ILMN_1751656	0.00124	0.22
ILMN_1776052	0.00281	0.22
ILMN_3243142	0.0273	0.22	KAT2B	lysine acetyltransferase 2B
ILMN_1678238	0.000187	0.219	ZNF683	zinc finger protein 683
ILMN_1704398	0.000195	0.219	FZD9	frizzled class receptor 9
ILMN_2057981	0.000424	0.219	ZC2HC1A	zinc finger C2HC-type containing 1A
ILMN_1738468	0.000643	0.219	KEL	Kell blood group, metallo-endopeptidase
ILMN_1694589	0.00272	0.219	PAQR8	progestin and adipoQ receptor family member 8
ILMN_2378952	0.00349	0.219	GPX4	glutathione peroxidase 4
ILMN_2322806	0.00527	0.219
ILMN_1786176	0.00652	0.219	CD37	CD37 molecule
ILMN_1811933	0.00855	0.219	SHMT1	serine hydroxymethyltransferase 1
ILMN_1795464	0.00023	0.218	LTA	lymphotoxin alpha
ILMN_1770673	0.00682	0.218	AKNA	AT-hook transcription factor
ILMN_1712431	0.017	0.218	PCED1B	PC-esterase domain containing 1B
ILMN_2196347	0.00172	0.217	CDKN1B	cyclin dependent kinase inhibitor 1B
ILMN_1788942	0.00347	0.217	GGT6	gamma-glutamyltransferase 6
ILMN_1736242	0.0114	0.217
ILMN_1784641	0.000182	0.216	NDUFA3	NADH:ubiquinone oxidoreductase subunit A3
ILMN_1687533	0.0276	0.216	SEMA4D	semaphorin 4D
ILMN_2055700	0.000246	0.215	SLBP	stem-loop binding protein
ILMN_2178226	0.000428	0.215
ILMN_1772686	0.012	0.215	FGD3	FYVE, RhoGEF and PH domain containing 3
ILMN_1656111	0.0235	0.215	MYLIP	myosin regulatory light chain interacting protein
ILMN_1762103	1.41e-06	0.214	WDR48	WD repeat domain 48
ILMN_1734205	1.93e-05	0.214	RASSF1	Ras association domain family member 1
ILMN_2368292	2.22e-05	0.214	TSEN34	tRNA splicing endonuclease subunit 34
ILMN_3282983	0.000137	0.214
ILMN_1656145	0.00029	0.214	GOT1	glutamic-oxaloacetic transaminase 1
ILMN_1732398	0.0109	0.214	SCGB2A1	secretoglobin family 2A member 1
ILMN_1758672	0.0387	0.214	FAM107B	family with sequence similarity 107 member B
ILMN_1659240	1.91e-05	0.213	MTMR14	myotubularin related protein 14
ILMN_1732089	0.000288	0.213	MRI1	methylthioribose-1-phosphate isomerase 1
ILMN_1811110	0.000372	0.213	TDRD9	tudor domain containing 9
ILMN_1719998	0.000982	0.213	UAP1L1	UDP-N-acetylglucosamine pyrophosphorylase 1 like 1
ILMN_1723020	0.00204	0.213	MAP3K1	mitogen-activated protein kinase kinase kinase 1
ILMN_1662878	0.00231	0.213	MZB1	marginal zone B and B1 cell specific protein
ILMN_1788213	0.00319	0.213	FRAT2	frequently rearranged in advanced T-cell lymphomas 2
ILMN_1772951	0.00354	0.213	ST6GALNAC1	ST6 N-acetylgalactosaminide alpha-2,6-sialyltransferase 1
ILMN_1806818	0.00914	0.213	MCM3	minichromosome maintenance complex component 3
ILMN_1746864	0.0377	0.213	CYTIP	cytohesin 1 interacting protein
ILMN_1722829	0.00143	0.212	HLF	HLF, PAR bZIP transcription factor
ILMN_2219466	0.00249	0.212	APOBEC3B	apolipoprotein B mRNA editing enzyme catalytic subunit 3B
ILMN_1769810	0.0141	0.212	ARL6IP5	ADP ribosylation factor like GTPase 6 interacting protein 5
ILMN_1729180	0.0142	0.212	GATM	glycine amidinotransferase
ILMN_3289346	8.88e-07	0.211
ILMN_1795063	1.62e-05	0.211	ZADH2	zinc binding alcohol dehydrogenase domain containing 2
ILMN_1738579	2.07e-05	0.211	VHL	von Hippel-Lindau tumor suppressor
ILMN_1778104	0.000501	0.211	ACADM	acyl-CoA dehydrogenase, C-4 to C-12 straight chain
ILMN_1764500	0.000645	0.211	BRK1	BRICK1, SCAR/WAVE actin nucleating complex subunit
ILMN_2292646	0.00394	0.211	GAD1	glutamate decarboxylase 1
ILMN_1674250	0.0257	0.211	NCKAP1L	NCK associated protein 1 like
ILMN_2213199	0.00024	0.21	CEP44	centrosomal protein 44
ILMN_1758629	0.000312	0.21	DONSON	downstream neighbor of SON
ILMN_2365111	0.00135	0.21	MAP4K1	mitogen-activated protein kinase kinase kinase kinase 1
ILMN_2414027	0.00136	0.21
ILMN_1701025	0.0159	0.21	EPHX1	epoxide hydrolase 1
ILMN_1692790	2.71e-05	0.209	ITGB3BP	integrin subunit beta 3 binding protein
ILMN_1910550	0.000411	0.209
ILMN_1734596	0.00179	0.209	TC2N	tandem C2 domains, nuclear
ILMN_1659075	0.0468	0.209	HLA-DOA	major histocompatibility complex, class II, DO alpha
ILMN_1791332	0.000809	0.208	ATP5O	ATP synthase, H+ transporting, mitochondrial F1 complex, O subunit
ILMN_1674985	0.00721	0.208	TMEM51	transmembrane protein 51
ILMN_1911042	0.0138	0.208	PIP4K2A	phosphatidylinositol-5-phosphate 4-kinase type 2 alpha
ILMN_1684563	0.0145	0.208	SPIN4	spindlin family member 4
ILMN_1691693	0.0229	0.208
ILMN_2404385	0.0274	0.208	REPIN1	replication initiator 1
ILMN_3251423	5.73e-06	0.207	CHDH	choline dehydrogenase
ILMN_1737242	7.67e-06	0.207	C8G	complement component 8, gamma polypeptide
ILMN_3274929	3.52e-05	0.207
ILMN_2251978	0.000627	0.207	PAXBP1	PAX3 and PAX7 binding protein 1
ILMN_1669484	0.0046	0.207	WDR6	WD repeat domain 6
ILMN_1727098	0.00511	0.207	PPP1R16B	protein phosphatase 1 regulatory subunit 16B
ILMN_1774596	0.0096	0.207	BSCL2	BSCL2, seipin lipid droplet biogenesis associated
ILMN_1673522	0.0322	0.207	MOCOS	molybdenum cofactor sulfurase
ILMN_1810254	1.25e-12	0.206	MEI1	meiotic double-stranded break formation protein 1
ILMN_1775444	0.000583	0.206
ILMN_1673704	0.00143	0.206	INA	internexin neuronal intermediate filament protein alpha
ILMN_1652754	0.0029	0.206	ZNF428	zinc finger protein 428
ILMN_1716019	0.00627	0.206	RHBDL3	rhomboid like 3
ILMN_2074044	0.0122	0.206	PLS1	plastin 1
ILMN_1724489	0.0305	0.206	RFC4	replication factor C subunit 4
ILMN_1794707	0.0313	0.206	PGGHG	protein-glucosylgalactosylhydroxylysine glucosidase
ILMN_1657796	0.00923	0.205	STMN1	stathmin 1
ILMN_2224143	0.00953	0.205	MCM3	minichromosome maintenance complex component 3
ILMN_1769383	0.0155	0.205	GIMAP5	GTPase, IMAP family member 5
ILMN_1711904	2.13e-06	0.204	MXD3	MAX dimerization protein 3
ILMN_2363450	0.00019	0.204	NOXO1	NADPH oxidase organizer 1
ILMN_1810922	0.000735	0.204	PCNT	pericentrin
ILMN_2042595	0.00164	0.204	PCM1	pericentriolar material 1
ILMN_2275098	0.0114	0.204	DTX2	deltex E3 ubiquitin ligase 2
ILMN_1785439	0.0144	0.204	CD79B	CD79b molecule
ILMN_2330861	0.0163	0.204	SMC4	structural maintenance of chromosomes 4
ILMN_2399431	0.000162	0.203	PRPS2	phosphoribosyl pyrophosphate synthetase 2
ILMN_2058141	0.00559	0.203	HMGN2	high mobility group nucleosomal binding domain 2
ILMN_1664912	0.0171	0.203
ILMN_1741096	0.0177	0.203	FDFT1	farnesyl-diphosphate farnesyltransferase 1
ILMN_1806908	0.0407	0.203	PRKCB	protein kinase C beta
ILMN_2235137	0.00022	0.202	FANCD2	Fanconi anemia complementation group D2
ILMN_1753353	0.00107	0.202	SLBP	stem-loop binding protein
ILMN_2098616	0.0111	0.202	ANXA2R	annexin A2 receptor
ILMN_2042771	0.0131	0.202	PTTG1	pituitary tumor-transforming 1
ILMN_1778599	0.0155	0.202	SP140	SP140 nuclear body protein
ILMN_3251085	0.00134	0.201	RBBP4	RB binding protein 4, chromatin remodeling factor
ILMN_2073604	0.00138	0.201	EBP	emopamil binding protein (sterol isomerase)
ILMN_1690487	0.00273	0.201	PCM1	pericentriolar material 1
ILMN_2368718	0.00339	0.201	CENPM	centromere protein M
ILMN_3300663	0.0133	0.201
ILMN_1748751	0.0136	0.201
ILMN_1801710	0.033	0.201	APBB1IP	amyloid beta precursor protein binding family B member 1 interacting protein
ILMN_1739794	3.74e-05	0.2	CD3E	CD3e molecule
ILMN_1707720	0.00198	0.2	SLC1A5	solute carrier family 1 member 5
ILMN_1676946	0.00201	0.2	AP3M2	adaptor related protein complex 3 mu 2 subunit
ILMN_1660793	0.00741	0.2	PAQR4	progestin and adipoQ receptor family member 4
ILMN_2095840	0.0115	0.2	KAT6A	lysine acetyltransferase 6A
ILMN_1687351	7.84e-06	0.199	ANKRA2	ankyrin repeat family A member 2
ILMN_2376416	6.07e-05	0.199	UBXN11	UBX domain protein 11
ILMN_1737084	0.000196	0.199	TXLNA	taxilin alpha
ILMN_2333107	0.000297	0.199	AES	amino-terminal enhancer of split
ILMN_1739325	0.00171	0.199	LOC284023	uncharacterized LOC284023
ILMN_1758728	0.00184	0.199	FANCG	Fanconi anemia complementation group G
ILMN_2226324	0.00408	0.199	MPC1	mitochondrial pyruvate carrier 1
ILMN_1692511	0.00645	0.199	TMEM106C	transmembrane protein 106C
ILMN_1727689	0.0113	0.199	TNFAIP2	TNF alpha induced protein 2
ILMN_1699208	0.0122	0.199	NAP1L1	nucleosome assembly protein 1 like 1
ILMN_1691949	0.0241	0.199	LOC728554	THO complex 3 pseudogene
ILMN_1697554	0.00782	0.198	SASH3	SAM and SH3 domain containing 3
ILMN_3228822	0.0102	0.198	NEMP1	nuclear envelope integral membrane protein 1
ILMN_2066849	0.0132	0.198	FAM26F	family with sequence similarity 26 member F
ILMN_2082865	0.0135	0.198	PLLP	plasmolipin
ILMN_2355033	0.0252	0.198	KIAA1147	KIAA1147
ILMN_2372379	7.74e-08	0.197	MGA	MGA, MAX dimerization protein
ILMN_2400644	0.00693	0.197	SRGAP3	SLIT-ROBO Rho GTPase activating protein 3
ILMN_1672947	0.00874	0.197
ILMN_1747630	0.0142	0.197	DEK	DEK proto-oncogene
ILMN_1768016	0.0336	0.197	TNFRSF17	TNF receptor superfamily member 17
ILMN_2341548	0.00253	0.196	MYO5B	myosin VB
ILMN_2413650	0.0028	0.196	STIL	SCL/TAL1 interrupting locus
ILMN_3288755	0.00509	0.196
ILMN_3277332	0.0125	0.196
ILMN_2354478	0.0236	0.196	CYFIP2	cytoplasmic FMR1 interacting protein 2
ILMN_1752591	0.000166	0.195	LEPROTL1	leptin receptor overlapping transcript-like 1
ILMN_1723414	0.000362	0.195	HACL1	2-hydroxyacyl-CoA lyase 1
ILMN_1748916	0.000436	0.195	TIMM21	translocase of inner mitochondrial membrane 21
ILMN_1679322	0.000976	0.195	SH2D4A	SH2 domain containing 4A
ILMN_1789558	0.0015	0.195	ZC2HC1A	zinc finger C2HC-type containing 1A
ILMN_1709257	0.0133	0.195	RIPPLY3	ripply transcriptional repressor 3
ILMN_1737611	0.0135	0.195	VAMP1	vesicle associated membrane protein 1
ILMN_1769782	0.0195	0.195	LAX1	lymphocyte transmembrane adaptor 1
ILMN_2366330	0.0288	0.195	FERMT3	fermitin family member 3
ILMN_1679158	0.000851	0.194	FAAH2	fatty acid amide hydrolase 2
ILMN_1785284	0.00116	0.194	ALDH6A1	aldehyde dehydrogenase 6 family member A1
ILMN_1655117	0.0022	0.194	WDR19	WD repeat domain 19
ILMN_1710676	0.00296	0.194	FBXO5	F-box protein 5
ILMN_1664006	6.37e-05	0.193	AGL	amylo-alpha-1, 6-glucosidase, 4-alpha-glucanotransferase
ILMN_1791097	0.000151	0.193	RSBN1	round spermatid basic protein 1
ILMN_1718621	0.000532	0.193
ILMN_1699085	0.00293	0.193
ILMN_2167922	0.00958	0.193	TRMT5	tRNA methyltransferase 5
ILMN_2176467	0.0222	0.193	COX6B2	cytochrome c oxidase subunit 6B2
ILMN_3243890	0.000682	0.192	NDUFA2	NADH:ubiquinone oxidoreductase subunit A2
ILMN_1736901	0.00109	0.192	ZDHHC23	zinc finger DHHC-type containing 23
ILMN_1719660	0.00165	0.192	SMPDL3B	sphingomyelin phosphodiesterase acid like 3B
ILMN_1774336	0.00393	0.192	POLE2	DNA polymerase epsilon 2, accessory subunit
ILMN_1676631	0.0139	0.192	CCNO	cyclin O
ILMN_3307729	0.037	0.192	CXXC5	CXXC finger protein 5
ILMN_1750144	1.3e-05	0.191	CCDC174	coiled-coil domain containing 174
ILMN_1786789	0.00203	0.191	FAM102B	family with sequence similarity 102 member B
ILMN_1737025	0.00892	0.191	PLCL2	phospholipase C like 2
ILMN_2246328	0.00949	0.191	PTPN22	protein tyrosine phosphatase, non-receptor type 22
ILMN_1712803	0.0106	0.191	CCNB1	cyclin B1
ILMN_1760201	0.0109	0.191	DNMT1	DNA (cytosine-5-)-methyltransferase 1
ILMN_2313158	0.0239	0.191	MBNL1	muscleblind like splicing regulator 1
ILMN_1679134	0.000587	0.19	NSMCE4A	NSE4 homolog A, SMC5-SMC6 complex component
ILMN_1770020	0.00234	0.19	PPIL3	peptidylprolyl isomerase like 3
ILMN_1717197	0.00062	0.189	CD3G	CD3g molecule
ILMN_1711573	0.00292	0.189	CD96	CD96 molecule
ILMN_1804955	0.00734	0.189	CTSF	cathepsin F
ILMN_1773017	0.00931	0.189	EXOC3L4	exocyst complex component 3 like 4
ILMN_2396991	0.015	0.189	HCST	hematopoietic cell signal transducer
ILMN_1870668	0.000885	0.188
ILMN_2147435	0.00438	0.188	MAN2A1	mannosidase alpha class 2A member 1
ILMN_1705892	0.00764	0.188	SH2D1A	SH2 domain containing 1A
ILMN_1897741	0.0126	0.188	MARCH6	membrane associated ring-CH-type finger 6
ILMN_1725241	0.0144	0.188	GSTK1	glutathione S-transferase kappa 1
ILMN_1791494	0.0253	0.188
ILMN_1751425	0.0267	0.188	ERMP1	endoplasmic reticulum metallopeptidase 1
ILMN_2133996	9.08e-05	0.187	SHE	Src homology 2 domain containing E
ILMN_1759772	0.000219	0.187	LRRC56	leucine rich repeat containing 56
ILMN_1806328	0.000286	0.187	PDIK1L	PDLIM1 interacting kinase 1 like
ILMN_1792671	0.00128	0.187	C12orf29	chromosome 12 open reading frame 29
ILMN_1652123	0.00333	0.187	HMGN1	high mobility group nucleosome binding domain 1
ILMN_1780397	0.00432	0.187	TRAF3IP3	TRAF3 interacting protein 3
ILMN_1814787	0.019	0.187	ICA1	islet cell autoantigen 1
ILMN_1695959	0.0354	0.187	EVA1C	eva-1 homolog C
ILMN_1793360	0.000305	0.186	APITD1	apoptosis-inducing, TAF9-like domain 1
ILMN_2364529	0.000862	0.186	EZH2	enhancer of zeste 2 polycomb repressive complex 2 subunit
ILMN_2280568	0.000938	0.186
ILMN_2232478	0.00101	0.186	APOBEC3G	apolipoprotein B mRNA editing enzyme catalytic subunit 3G
ILMN_1732516	0.011	0.186	KNTC1	kinetochore associated 1
ILMN_1713156	0.0182	0.186	MSL3	male-specific lethal 3 homolog (Drosophila)
ILMN_1806790	0.0223	0.186	ROBO1	roundabout guidance receptor 1
ILMN_1747627	7.05e-06	0.185	ABCA2	ATP binding cassette subfamily A member 2
ILMN_1689774	0.0004	0.185	MRFAP1L1	Morf4 family associated protein 1 like 1
ILMN_1779356	0.000524	0.185	TP53	tumor protein p53
ILMN_1652913	0.00124	0.185	EZH2	enhancer of zeste 2 polycomb repressive complex 2 subunit
ILMN_1838313	0.00642	0.185	LRRC8B	leucine rich repeat containing 8 family member B
ILMN_1762747	0.00791	0.185	RPL15	ribosomal protein L15
ILMN_1787461	0.0404	0.185	RUNX3	runt related transcription factor 3
ILMN_1730118	6.73e-05	0.184	ZNF644	zinc finger protein 644
ILMN_1720542	0.000609	0.184	POLR2I	RNA polymerase II subunit I
ILMN_2362549	0.0014	0.184	ZWINT	ZW10 interacting kinetochore protein
ILMN_1810901	0.00205	0.184	RNASEH2A	ribonuclease H2 subunit A
ILMN_1667948	0.00318	0.184	SPATA18	spermatogenesis associated 18
ILMN_1659364	0.0058	0.184	RFC5	replication factor C subunit 5
ILMN_1745620	0.00633	0.184	KRCC1	lysine rich coiled-coil 1
ILMN_1753196	0.0107	0.184	PTTG1	pituitary tumor-transforming 1
ILMN_2404625	0.0138	0.184	LAT	linker for activation of T-cells
ILMN_1747934	0.0281	0.184	ISYNA1	inositol-3-phosphate synthase 1
ILMN_3289262	0.000264	0.183
ILMN_1749709	0.00289	0.183	NDUFB11	NADH:ubiquinone oxidoreductase subunit B11
ILMN_2392189	0.00354	0.183	CTDSPL	CTD small phosphatase like
ILMN_3234884	0.00474	0.183	KIF22	kinesin family member 22
ILMN_1749662	0.00786	0.183	GPX1	glutathione peroxidase 1
ILMN_1689327	0.0121	0.183
ILMN_1733110	0.0159	0.183	RASSF7	Ras association domain family member 7
ILMN_1662799	0.026	0.183	GPSM3	G-protein signaling modulator 3
ILMN_1779517	0.0352	0.183	RASEF	RAS and EF-hand domain containing
ILMN_1676575	0.0384	0.183	IKZF1	IKAROS family zinc finger 1
ILMN_2224103	0.00109	0.182	PAPSS1	3'-phosphoadenosine 5'-phosphosulfate synthase 1
ILMN_1698258	0.00222	0.182	DNAJC8	DnaJ heat shock protein family (Hsp40) member C8
ILMN_1669905	0.00247	0.182	DCP2	decapping mRNA 2
ILMN_1730572	0.00495	0.182	HNRNPDL	heterogeneous nuclear ribonucleoprotein D like
ILMN_1723706	0.00504	0.182	GRAMD4	GRAM domain containing 4
ILMN_3247560	0.0147	0.182	BSPRY	B-box and SPRY domain containing
ILMN_1753547	0.0171	0.182	STAT5A	signal transducer and activator of transcription 5A
ILMN_1713249	9.96e-05	0.181	PHF19	PHD finger protein 19
ILMN_1702265	0.00108	0.181	HDHD2	haloacid dehalogenase like hydrolase domain containing 2
ILMN_1682404	0.00117	0.181	SETMAR	SET domain and mariner transposase fusion gene
ILMN_1651415	0.00165	0.181	DERL3	derlin 3
ILMN_1738554	0.00427	0.181
ILMN_1654001	0.00508	0.181	SMC6	structural maintenance of chromosomes 6
ILMN_1772976	0.00583	0.181	BTNL9	butyrophilin like 9
ILMN_2311278	0.014	0.181	ADD3	adducin 3
ILMN_1678781	0.0158	0.181	ARHGAP33	Rho GTPase activating protein 33
ILMN_2158336	0.0179	0.181	SH3GLB2	SH3 domain containing GRB2 like endophilin B2
ILMN_2059549	0.0202	0.181	SYK	spleen associated tyrosine kinase
ILMN_1908989	8.63e-06	0.18
ILMN_1765772	3.02e-05	0.18	MYO3A	myosin IIIA
ILMN_2381064	0.00951	0.18	TPD52	tumor protein D52
ILMN_1677385	0.0124	0.18	SMIM19	small integral membrane protein 19
ILMN_1798855	0.0415	0.18	RASSF9	Ras association domain family member 9
ILMN_1913678	0.0468	0.18	IRAK3	interleukin 1 receptor associated kinase 3
ILMN_2085922	0.000265	0.179	WRB	tryptophan rich basic protein
ILMN_1674640	0.000553	0.179	CXCR6	C-X-C motif chemokine receptor 6
ILMN_1682316	0.000794	0.179	TRIM33	tripartite motif containing 33
ILMN_3231300	0.000825	0.179
ILMN_2395728	0.00166	0.179	HNRNPUL1	heterogeneous nuclear ribonucleoprotein U like 1
ILMN_1813400	0.00181	0.179	CBR4	carbonyl reductase 4
ILMN_1720799	0.00709	0.179	TECR	trans-2,3-enoyl-CoA reductase
ILMN_1668634	0.013	0.179	FBXW7	F-box and WD repeat domain containing 7
ILMN_1771987	0.0131	0.179	SLC44A2	solute carrier family 44 member 2
ILMN_3240843	0.0269	0.179	LINC01139	long intergenic non-protein coding RNA 1139
ILMN_2207291	0.0386	0.179	IFNG	interferon gamma
ILMN_2050813	5.21e-05	0.178	CLGN	calmegin
ILMN_1701991	0.000118	0.178	SYNJ1	synaptojanin 1
ILMN_1667839	0.000305	0.178
ILMN_2083334	0.00138	0.178
ILMN_1809566	0.00177	0.178	ZSCAN16	zinc finger and SCAN domain containing 16
ILMN_1774334	0.00258	0.178	HIGD2A	HIG1 hypoxia inducible domain family member 2A
ILMN_1654060	0.00326	0.178	MKNK2	MAP kinase interacting serine/threonine kinase 2
ILMN_1759954	0.00334	0.178	PTMA	prothymosin, alpha
ILMN_1680673	0.00508	0.178	NT5DC1	5'-nucleotidase domain containing 1
ILMN_1683120	0.00821	0.178	UNG	uracil DNA glycosylase
ILMN_2288784	0.0108	0.178	CCDC34	coiled-coil domain containing 34
ILMN_1745964	0.0165	0.178	IRAK2	interleukin 1 receptor associated kinase 2
ILMN_2341595	0.0253	0.178	KITLG	KIT ligand
ILMN_1768284	0.0461	0.178	P2RY8	purinergic receptor P2Y8
ILMN_3240901	0.0473	0.178	ZBTB7C	zinc finger and BTB domain containing 7C
ILMN_1689868	2.42e-06	0.177	TMEM80	transmembrane protein 80
ILMN_1676383	4.13e-05	0.177	ENPP6	ectonucleotide pyrophosphatase/phosphodiesterase 6
ILMN_1801403	0.000642	0.177	DCUN1D4	defective in cullin neddylation 1 domain containing 4
ILMN_1695110	0.00158	0.177	BCAT2	branched chain amino acid transaminase 2
ILMN_2185563	0.00358	0.177	ANKRA2	ankyrin repeat family A member 2
ILMN_1703754	0.00545	0.177	CEP192	centrosomal protein 192
ILMN_1759184	0.0221	0.177	C19orf48	chromosome 19 open reading frame 48
ILMN_1738675	0.0339	0.177	PTPN6	protein tyrosine phosphatase, non-receptor type 6
ILMN_1662843	0.0497	0.177	CD53	CD53 molecule
ILMN_1813938	6.93e-05	0.176	CHCHD4	coiled-coil-helix-coiled-coil-helix domain containing 4
ILMN_1678037	0.000121	0.176	HIRIP3	HIRA interacting protein 3
ILMN_1712386	0.000241	0.176	MIS18A	MIS18 kinetochore protein A
ILMN_1712707	0.00187	0.176	ABHD8	abhydrolase domain containing 8
ILMN_1728605	0.00753	0.176	TTC3	tetratricopeptide repeat domain 3
ILMN_2073157	0.00786	0.176	AMY2B	amylase, alpha 2B (pancreatic)
ILMN_1807136	0.0123	0.176
ILMN_1724181	0.0129	0.176	IL15	interleukin 15
ILMN_1722981	0.0199	0.176	TLR5	toll like receptor 5
ILMN_1799890	5.28e-06	0.175	RBSN	rabenosyn, RAB effector
ILMN_1726388	0.000238	0.175	ACBD7	acyl-CoA binding domain containing 7
ILMN_1695853	0.000449	0.175	CLK4	CDC like kinase 4
ILMN_1712452	0.00149	0.175	KIF20B	kinesin family member 20B
ILMN_1790807	0.00291	0.175	XPC	XPC complex subunit, DNA damage recognition and repair factor
ILMN_1712944	0.00528	0.175	AES	amino-terminal enhancer of split
ILMN_1903021	0.0107	0.175
ILMN_1870111	0.0289	0.175	FLJ41455	uncharacterized LOC441441
ILMN_1796074	0.0312	0.175	TYMSOS	TYMS opposite strand
ILMN_1675124	0.0444	0.175	DDX17	DEAD-box helicase 17
ILMN_1651819	0.0463	0.175	GALNT11	polypeptide N-acetylgalactosaminyltransferase 11
ILMN_2260756	0.0471	0.175	GSDMB	gasdermin B
ILMN_1796089	2.65e-07	0.174	NKX2-3	NK2 homeobox 3
ILMN_3282587	0.000651	0.174
ILMN_1661342	0.00365	0.174	SEPT6	septin 6
ILMN_2374293	0.00834	0.174
ILMN_1675130	0.0127	0.174	NFIC	nuclear factor I C
ILMN_3228585	0.0135	0.174	SLC35E2B	solute carrier family 35 member E2B
ILMN_1778561	0.0287	0.174	WEE1	WEE1 G2 checkpoint kinase
ILMN_1705310	0.00998	0.173	VEZF1	vascular endothelial zinc finger 1
ILMN_1719599	0.0284	0.173	SYTL4	synaptotagmin like 4
ILMN_1695092	0.000673	0.172	WRB	tryptophan rich basic protein
ILMN_3249658	0.00898	0.172	LOC100134868	uncharacterized LOC100134868
ILMN_1694539	0.0155	0.172	MAP3K6	mitogen-activated protein kinase kinase kinase 6
ILMN_1673478	0.000358	0.171	FAM13B	family with sequence similarity 13 member B
ILMN_2139351	0.000449	0.171	ZNF232	zinc finger protein 232
ILMN_1789266	0.000467	0.171	CCDC25	coiled-coil domain containing 25
ILMN_1805778	0.000982	0.171	RBM12B	RNA binding motif protein 12B
ILMN_2335754	0.00115	0.171	CD1E	CD1e molecule
ILMN_2325763	0.00155	0.171	VCAM1	vascular cell adhesion molecule 1
ILMN_2061446	0.00371	0.171	NCEH1	neutral cholesterol ester hydrolase 1
ILMN_1673673	0.0285	0.171	PBK	PDZ binding kinase
ILMN_1698001	0.0374	0.171	NCK1	NCK adaptor protein 1
ILMN_1706764	0.000102	0.17	GOLPH3L	golgi phosphoprotein 3 like
ILMN_1742798	0.000156	0.17	TRA2B	transformer 2 beta homolog (Drosophila)
ILMN_2049303	0.000643	0.17	ECI1	enoyl-CoA delta isomerase 1
ILMN_1660343	0.000896	0.17
ILMN_1652580	0.00166	0.17	POLD1	DAN polymerase delta 1, catalytic subunit
ILMN_2151579	0.00564	0.17	HMGN1	high mobility group nucleosome binding domain 1
ILMN_1679483	0.00701	0.17	INTS10	integrator complex subunit 10
ILMN_2047885	0.0076	0.17	PCDHB9	protocadherin beta 9
ILMN_1905548	0.0112	0.17	MBNL3	muscleblind like splicing regulator 3
ILMN_1674629	0.0137	0.17	C9orf3	chromosome 9 open reading frame 3
ILMN_3238269	0.000721	0.169	NDUFA6	NADH:ubiquinone oxidoreductase subunit A6
ILMN_1657515	0.00274	0.169	RPS6KA5	ribosomal protein S6 kinase A5
ILMN_1769158	0.00304	0.169	ISOC2	isochorismatase domain containing 2
ILMN_1720857	0.00678	0.169	GUSBP2	glucuronidase, beta pseudogene 2
ILMN_2151488	0.00761	0.169	RMI1	RecQ mediated genome instability 1
ILMN_1672660	0.00824	0.169	MBP	myelin basic protein
ILMN_1660973	0.0122	0.169	GAD1	glutamate decarboxylase 1
ILMN_1747451	0.02	0.169	PLCXD1	phosphatidylinositol specific phospholipase C X domain containing 1
ILMN_1757338	0.0423	0.169	PLSCR4	phospholipid scramblase 4
ILMN_1805271	0.00101	0.168	ZNF721	zinc finger protein 721
ILMN_1773117	0.00207	0.168	BCOR	BCL6 corepressor
ILMN_1674551	0.00293	0.168	SMAD5	SMAD family member 5
ILMN_2047599	0.00414	0.168	TMEM50B	transmembrane protein 50B
ILMN_1812312	0.00736	0.168	NDUFS4	NADH:ubiquinone oxidoreductase subunit S4
ILMN_2256359	0.0107	0.168	ZNF823	zinc finger protein 823
ILMN_1733538	0.0227	0.168	RGS10	regulator of G-protein signaling 10
ILMN_3226505	0.0438	0.168	MSL3	male-specific lethal 3 homolog (Drosophila)
ILMN_2168952	0.0493	0.168	DENR	density regulated re-initiation and release factor
ILMN_1736568	5.99e-05	0.167	CASP2	caspase 2
ILMN_2191436	0.000783	0.167	POLA1	DNA polymerase alpha 1, catalytic subunit
ILMN_1761138	0.00918	0.167	C9orf142	chromosome 9 open reading frame 142
ILMN_3274790	0.0196	0.167
ILMN_3240524	0.0454	0.167	MFSD6	major facilitator superfamily domain containing 6
ILMN_2317618	1.36e-06	0.166	TCF19	transcription factor 19
ILMN_1713178	0.000102	0.166
ILMN_1736015	0.000125	0.166	JADE1	jade family PHD finger 1
ILMN_1651642	0.000296	0.166	GPC2	glypican 2
ILMN_1794364	0.000566	0.166	CTSW	cathepsin W
ILMN_3241522	0.000823	0.166
ILMN_1758104	0.00083	0.166	PRPS2	phosphoribosyl pyrophosphate synthetase 2
ILMN_1667551	0.00199	0.166	GUSBP2	glucuronidase, beta pseudogene 2
ILMN_2053829	0.00302	0.166	CBLN3	cerebellin 3 precursor
ILMN_1726391	0.0105	0.166	MRPL39	mitochondrial ribosomal protein L39
ILMN_3241051	0.018	0.166
ILMN_1731666	0.000146	0.165	ZNF641	zinc finger protein 641
ILMN_1675684	0.000166	0.165	APOBEC3C	apolipoprotein B mRNA editing enzyme catalytic subunit 3C
ILMN_2104877	0.00669	0.165	CMPK1	cytidine/uridine monophosphate kinase 1
ILMN_1804332	0.0156	0.165	GPR137	G protein-coupled receptor 137
ILMN_1703891	0.0322	0.165	TBC1D9	TBC1 domain family member 9
ILMN_2207328	0.0348	0.165	TPGS2	tubulin polyglutamylase complex subunit 2
ILMN_1673111	0.000257	0.164	TSEN34	tRNA splicing endonuclease subunit 34
ILMN_1661940	0.000441	0.164	CAMTA1	calmodulin binding transcription activator 1
ILMN_2217935	0.000564	0.164	RFC1	replication factor C subunit 1
ILMN_1855746	0.00176	0.164	VPS13A	vacuolar protein sorting 13 homolog A
ILMN_2410965	0.00221	0.164	MRI1	methylthioribose-1-phosphate isomerase 1
ILMN_1807211	0.00237	0.164	NICN1	nicolin 1
ILMN_1689059	0.00386	0.164	ZNF329	zinc finger protein 329
ILMN_2372136	0.00762	0.164	P4HTM	prolyl 4-hydroxylase, transmembrane
ILMN_3280847	0.00776	0.164
ILMN_1655444	0.00848	0.164
ILMN_1808999	0.0175	0.164	ARHGEF19	Rho guanine nucleotide exchange factor 19
ILMN_2150465	0.0307	0.164	TMEM267	transmembrane protein 267
ILMN_2412860	0.0325	0.164	MCM4	minichromosome maintenance complex component 4
ILMN_1810836	0.0421	0.164	PDE5A	phosphodiesterase 5A
ILMN_1684724	0.0488	0.164	CR2	complement component 3d receptor 2
ILMN_3249682	2.7e-13	0.163	SYCE2	synaptonemal complex central element protein 2
ILMN_1736130	1.91e-05	0.163	RBFA	ribosome binding factor A (putative)
ILMN_2091412	0.000873	0.163	FLT3LG	fms related tyrosine kinase 3 ligand
ILMN_1701375	0.00283	0.163	FBXW5	F-box and WD repeat domain containing 5
ILMN_1759206	0.0102	0.163	PLS1	plastin 1
ILMN_3213185	0.0452	0.163
ILMN_1764770	1.61e-06	0.162	OXNAD1	oxidoreductase NAD binding domain containing 1
ILMN_1719756	0.00132	0.162	ZAP70	zeta chain of T cell receptor associated protein kinase 70
ILMN_2362545	0.00135	0.162	ZWINT	ZW10 interacting kinetochore protein
ILMN_1901769	0.0018	0.162
ILMN_2372403	0.0156	0.162	ALDH5A1	aldehyde dehydrogenase 5 family member A1
ILMN_1761804	0.018	0.162	ALDH9A1	aldehyde dehydrogenase 9 family member A1
ILMN_1787324	0.019	0.162	ENKD1	enkurin domain containing 1
ILMN_1699503	0.000447	0.161	UBE2D2	ubiquitin conjugating enzyme E2 D2
ILMN_3284429	0.0119	0.161	SMIM22	small integral membrane protein 22
ILMN_3298410	0.0122	0.161
ILMN_1672122	0.0013	0.16	P4HTM	prolyl 4-hydroxylase, transmembrane
ILMN_2068435	0.00502	0.16	ZNF700	zinc finger protein 700
ILMN_1794539	0.00817	0.16	KIF11	kinesin family member 11
ILMN_1676336	0.0217	0.16	NCEH1	neutral cholesterol ester hydrolase 1
ILMN_2382657	0.0244	0.16	ARHGAP9	Rho GTPase activating protein 9
ILMN_2384056	0.033	0.16	GPER1	G protein-coupled estrogen receptor 1
ILMN_1812666	0.043	0.16	DNAJC15	DnaJ heat shock protein family (Hsp40) member C15
ILMN_1849013	0.0452	0.16	IL6ST	interleukin 6 signal transducer
ILMN_1745071	1.63e-08	0.159	LOC541473	FK506 binding protein 6, 36kDa pseudogene
ILMN_1738173	9.1e-05	0.159	METTL4	methyltransferase like 4
ILMN_1676241	9.71e-05	0.159
ILMN_3238623	0.000149	0.159	LYRM7	LYR motif containing 7
ILMN_2349600	0.000508	0.159
ILMN_2138435	0.00165	0.159	MRPS27	mitochondrial ribosomal protein S27
ILMN_1727284	0.00211	0.159	CD4	CD4 molecule
ILMN_2135798	0.00213	0.159	NR2C2AP	nuclear receptor 2C2 associated protein
ILMN_2191568	0.00297	0.159	NPRL2	NPR2-like, GATOR1 complex subunit
ILMN_2388155	0.00721	0.159	CASP3	caspase 3
ILMN_1781479	0.0107	0.159	SUV39H1	suppressor of variegation 3-9 homolog 1
ILMN_2194852	0.0118	0.159
ILMN_1654542	0.0118	0.159	FAM172A	family with sequence similarity 172 member A
ILMN_1711124	0.0195	0.159
ILMN_1915076	0.035	0.159
ILMN_1771320	0.0429	0.159
ILMN_1759948	0.000193	0.158
ILMN_3298511	0.000277	0.158
ILMN_1755954	0.00172	0.158	CPEB3	cytoplasmic polyadenylation element binding protein 3
ILMN_1761812	0.00193	0.158	DMD	dystrophin
ILMN_1708337	0.0024	0.158	NOXO1	NADPH oxidase organizer 1
ILMN_1804834	0.00258	0.158	OARD1	O-acyl-ADP-ribose deacylase 1
ILMN_1687306	0.00267	0.158	LGALS2	galectin 2
ILMN_1717674	0.00687	0.158	PEPD	peptidase D
ILMN_1654920	0.00708	0.158	HNRNPH3	heterogeneous nuclear ribonucleoprotein H3
ILMN_3297898	0.00765	0.158
ILMN_1898682	0.00837	0.158	PHIP	pleckstrin homology domain interacting protein
ILMN_1673795	0.00871	0.158	HSD17B4	hydroxysteroid 17-beta dehydrogenase 4
ILMN_1771697	0.0107	0.158	VRK3	vaccinia related kinase 3
ILMN_1778202	0.0186	0.158	TCAF2	TRPM8 channel associated factor 2
ILMN_2397954	0.0223	0.158	PARP3	poly(ADP-ribose) polymerase family member 3
ILMN_1709817	0.0245	0.158	SLC35A5	solute carrier family 35 member A5
ILMN_1811104	0.0287	0.158	POGLUT1	protein O-glucosyltransferase 1
ILMN_3294213	0.0311	0.158
ILMN_1807825	0.0366	0.158	LY86	lymphocyte antigen 86
ILMN_1654313	0.00128	0.157
ILMN_1798163	0.00283	0.157	UPF3B	UPF3 regulator of nonsense transcripts homolog B (yeast)
ILMN_2363065	0.00324	0.157	RTN3	reticulon 3
ILMN_1805395	0.00352	0.157	LTBP3	latent transforming growth factor beta binding protein 3
ILMN_1806010	0.00459	0.157	CUL9	cullin 9
ILMN_1795838	0.00571	0.157	C4orf19	chromosome 4 open reading frame 19
ILMN_1778308	0.00582	0.157	COL4A4	collagen type IV alpha 4 chain
ILMN_1712532	0.011	0.157	CARD9	caspase recruitment domain family member 9
ILMN_1691276	0.0178	0.157	CXXC1	CXXC finger protein 1
ILMN_1697639	0.0213	0.157	OGT	O-linked N-acetylglucosamine (GlcNAc) transferase
ILMN_1754507	0.025	0.157	IRF4	interferon regulatory factor 4
ILMN_1665291	0.0279	0.157	NUB1	negative regulator of ubiquitin like proteins 1
ILMN_2415926	0.0356	0.157	THOC3	THO complex 3
ILMN_1688490	0.0388	0.157
ILMN_1662026	0.0446	0.157	BTK	Bruton tyrosine kinase
ILMN_3250345	0.000327	0.156	LOC283788	FSHD region gene 1 pseudogene
ILMN_1869087	0.000647	0.156	CLOCK	clock circadian regulator
ILMN_2409062	0.00285	0.156	ISCU	iron-sulfur cluster assembly enzyme
ILMN_1803745	0.00901	0.156	SUOX	sulfite oxidase
ILMN_3245625	0.0102	0.156	RFX7	regulatory factor X7
ILMN_2235851	0.0106	0.156
ILMN_1737462	0.0126	0.156	OXR1	oxidation resistance 1
ILMN_3287068	0.0228	0.156
ILMN_1719205	0.0229	0.156	FBL	fibrillarin
ILMN_2143155	0.0271	0.156	KIF11	kinesin family member 11
ILMN_1802973	0.00104	0.155	ANAPC4	anaphase promoting complex subunit 4
ILMN_1856634	0.00267	0.155	NFIA	nuclear factor I A
ILMN_3209832	0.00477	0.155	PET100	PET100 homolog
ILMN_1806603	0.011	0.155	MESP1	mesoderm posterior bHLH transcription factor 1
ILMN_3248910	0.0195	0.155	MIR155HG	MIR155 host gene
ILMN_1741224	2.75e-07	0.154	GPR137C	G protein-coupled receptor 137C
ILMN_1678095	4.91e-06	0.154	SMPDL3B	sphingomyelin phosphodiesterase acid like 3B
ILMN_1655225	2.09e-05	0.154	C19orf25	chromosome 19 open reading frame 25
ILMN_1794386	0.00177	0.154	IL2RG	interleukin 2 receptor subunit gamma
ILMN_1790317	0.00284	0.154	RAB26	RAB26, member RAS oncogene family
ILMN_1675038	0.00293	0.154	PRMT2	protein arginine methyltransferase 2
ILMN_2379080	0.00355	0.154	NFATC2IP	nuclear factor of activated T-cells 2 interacting protein
ILMN_1801697	0.00454	0.154	SYNE4	spectrin repeat containing nuclear envelope family member 4
ILMN_1683065	0.00528	0.154	COA5	cytochrome c oxidase assembly factor 5
ILMN_2202423	0.00908	0.154	HELLS	helicase, lymphoid-specific
ILMN_1654629	0.00954	0.154	TMEM175	transmembrane protein 175
ILMN_2195821	0.0101	0.154	CREBRF	CREB3 regulatory factor
ILMN_1682572	0.0199	0.154	C2CD5	C2 calcium dependent domain containing 5
ILMN_1684461	0.0241	0.154	CADPS2	calcium dependent secretion activator 2
ILMN_1702933	0.028	0.154
ILMN_2362902	0.045	0.154	RASSF5	Ras association domain family member 5
ILMN_1714445	0.0451	0.154	SLC6A9	solute carrier family 6 member 9
ILMN_1654112	2.82e-05	0.153	PARD6A	par-6 family cell polarity regulator alpha
ILMN_1693145	0.000936	0.153	BUB3	BUB3, mitotic checkpoint protein
ILMN_2219134	0.00307	0.153	RPS15	ribosomal protein S15
ILMN_2228180	0.00329	0.153	MSRA	methionine sulfoxide reductase A
ILMN_3299478	0.00392	0.153
ILMN_2096985	0.00393	0.153	ALDH6A1	aldehyde dehydrogenase 6 family member A1
ILMN_1733615	0.00692	0.153	MTF2	metal response element binding transcription factor 2
ILMN_2047206	0.0132	0.153	TMX3	thioredoxin related transmembrane protein 3
ILMN_1686871	0.0283	0.153	PARP1	poly(ADP-ribose) polymerase 1
ILMN_1723358	0.0335	0.153	SCARA3	scavenger receptor class A member 3
ILMN_2384807	0.0361	0.153	LRRCC1	leucine rich repeat and coiled-coil centrosomal protein 1
ILMN_1749403	0.0444	0.153	TSPAN33	tetraspanin 33
ILMN_2227790	2.4e-13	0.152	GRIN2C	glutamate ionotropic receptor NMDA type subunit 2C
ILMN_1691559	0.00105	0.152	ELF2	E74 like ETS transcription factor 2
ILMN_2238928	0.00239	0.152	RAD51C	RAD51 paralog C
ILMN_1736340	0.0051	0.152	ANGEL2	angel homolog 2
ILMN_1661833	0.00539	0.152	ANKRD12	ankyrin repeat domain 12
ILMN_1774087	0.0118	0.152
ILMN_1683178	0.0133	0.152	JAK2	Janus kinase 2
ILMN_1753782	0.0207	0.152	ZNF266	zinc finger protein 266
ILMN_2313926	0.0224	0.152	CDC42SE2	CDC42 small effector 2
ILMN_1741477	0.0274	0.152	SMAD4	SMAD family member 4
ILMN_1770768	0.0312	0.152	SLAMF1	signaling lymphocytic activation molecule family member 1
ILMN_3251662	0.032	0.152	HINT3	histidine triad nucleotide binding protein 3
ILMN_2134555	0.0342	0.152	KCTD3	potassium channel tetramerization domain containing 3
ILMN_1813139	0.0453	0.152	ANKDD1A	ankyrin repeat and death domain containing 1A
ILMN_1674866	0.000398	0.151	TADA3	transcriptional adaptor 3
ILMN_2150284	0.00142	0.151	RNPC3	RNA binding region (RNP1, RRM) containing 3
ILMN_1759277	0.00158	0.151	OIP5	Opa interacting protein 5
ILMN_2264205	0.0022	0.151	ZBTB8A	zinc finger and BTB domain containing 8A
ILMN_1753063	0.00306	0.151	KIF15	kinesin family member 15
ILMN_2079285	0.00366	0.151	ATP5L	ATP synthase, H+ transporting, mitochondrial Fo complex subunit G
ILMN_1798659	0.00519	0.151	CCDC28A	coiled-coil domain containing 28A
ILMN_1770339	0.0054	0.151	RPAIN	RPA interacting protein
ILMN_1694491	0.0119	0.151	CCNG1	cyclin G1
ILMN_1670542	0.0136	0.151	AK2	adenylate kinase 2
ILMN_1716465	0.015	0.151	RBP7	retinol binding protein 7
ILMN_1658080	0.0158	0.151	ZNF573	zinc finger protein 573
ILMN_1798588	0.0159	0.151	HLTF	helicase like transcription factor
ILMN_1735093	0.0414	0.151	TIMELESS	timeless circadian clock
ILMN_1797975	0.000687	0.15	CXCR3	C-X-C motif chemokine receptor 3
ILMN_3233135	0.000983	0.15	SLF2	SMC5-SMC6 complex localization factor 2
ILMN_1745852	0.00137	0.15	WDR33	WD repeat domain 33
ILMN_1764321	0.00271	0.15	ACOT4	acyl-CoA thioesterase 4
ILMN_1711792	0.00314	0.15	GPBP1	GC-rich promoter binding protein 1
ILMN_2146372	0.00366	0.15	KCTD6	potassium channel tetramerization domain containing 6
ILMN_2389376	0.00548	0.15	DCAF11	DDB1 and CUL4 associated factor 11
ILMN_2323774	0.00922	0.15
ILMN_1662328	0.0122	0.15	CNNM3	cyclin and CBS domain divalent metal cation transport mediator 3
ILMN_1767766	0.0135	0.15
ILMN_1757631	0.0143	0.15	DBNDD1	dysbindin domain containing 1
ILMN_1812278	0.0172	0.15	LY9	lymphocyte antigen 9
ILMN_1818149	0.036	0.15
ILMN_2294274	2.06e-05	0.149	S100PBP	S100P binding protein
ILMN_1763730	0.000403	0.149	APPL1	adaptor protein, phosphotyrosine interacting with PH domain and leucine zipper 1
ILMN_1684746	0.00212	0.149	IPO11	importin 11
ILMN_2179726	0.005	0.149	CCDC189	coiled-coil domain containing 189
ILMN_1801101	0.00673	0.149	ZBTB48	zinc finger and BTB domain containing 48
ILMN_1726603	0.00835	0.149	ATP5I	ATP synthase, H+ transporting, mitochondrial Fo complex subunit E
ILMN_2180239	0.0102	0.149	DOPEY2	dopey family member 2
ILMN_1810327	0.0118	0.149
ILMN_1794260	0.0118	0.149	KDM2B	lysine demethylase 2B
ILMN_2062381	0.0123	0.149	LCOR	ligand dependent nuclear receptor corepressor
ILMN_1738642	0.0134	0.149	CMPK1	cytidine/uridine monophosphate kinase 1
ILMN_1773868	0.0228	0.149	ZRSR2	zinc finger CCCH-type, RNA binding motif and serine/arginine rich 2
ILMN_3225784	0.023	0.149
ILMN_1795400	0.0245	0.149	TBCD	tubulin folding cofactor D
ILMN_1729417	0.0308	0.149	GNE	glucosamine (UDP-N-acetyl)-2-epimerase/N-acetylmannosamine kinase
ILMN_1682332	0.038	0.149	GYPC	glycophorin C (Gerbich blood group)
ILMN_1740493	0.0398	0.149	TRAF5	TNF receptor associated factor 5
ILMN_3264073	0.0409	0.149
ILMN_1757106	0.0412	0.149	MARCH6	membrane associated ring-CH-type finger 6
ILMN_1805985	4.05e-05	0.148	SLF1	SMC5-SMC6 complex localization factor 1
ILMN_1662192	0.000183	0.148	ZNF248	zinc finger protein 248
ILMN_3268403	0.000439	0.148	ZNF667-AS1	ZNF667 antisense RNA 1 (head to head)
ILMN_2137084	0.00236	0.148	LIN9	lin-9 DREAM MuvB core complex component
ILMN_2056760	0.00327	0.148	MKRN2	makorin ring finger protein 2
ILMN_1658460	0.00329	0.148
ILMN_1725642	0.00606	0.148	SUMO3	small ubiquitin-like modifier 3
ILMN_1777449	0.00756	0.148	IFT74	intraflagellar transport 74
ILMN_1804327	0.00912	0.148	NAP1L4	nucleosome assembly protein 1 like 4
ILMN_1798189	0.0113	0.148	COX7C	cytochrome c oxidase subunit 7C
ILMN_2103295	0.0175	0.148	NSA2	NSA2, ribosome biogenesis homolog
ILMN_2375825	0.0177	0.148	CD37	CD37 molecule
ILMN_1776653	0.0182	0.148	SCML1	sex comb on midleg-like 1 (Drosophila)
ILMN_1669966	0.0243	0.148	NDUFS7	NADH:ubiquinone oxidoreductase core subunit S7
ILMN_1746704	0.0308	0.148	TRIM8	tripartite motif containing 8
ILMN_2259119	0.0323	0.148	PRMT2	protein arginine methyltransferase 2
ILMN_1783684	0.0374	0.148
ILMN_1795836	0.000306	0.147	YBEY	ybeY metallopeptidase (putative)
ILMN_1682232	0.000467	0.147	MIER1	MIER1 transcriptional regulator
ILMN_1711414	0.00105	0.147	MRPS27	mitochondrial ribosomal protein S27
ILMN_1748819	0.00443	0.147	MRPL22	mitochondrial ribosomal protein L22
ILMN_1808783	0.00685	0.147	STRBP	spermatid perinuclear RNA binding protein
ILMN_1727055	0.0119	0.147	PARPBP	PARP1 binding protein
ILMN_1771593	0.0158	0.147	RRM1	ribonucleotide reductase catalytic subunit M1
ILMN_3207738	0.022	0.147
ILMN_1737847	0.000193	0.146	RMND5B	required for meiotic nuclear division 5 homolog B
ILMN_1695821	0.000208	0.146	ACTR1B	ARP1 actin-related protein 1 homolog B, centractin beta
ILMN_1723287	0.000485	0.146	SLC6A16	solute carrier family 6 member 16
ILMN_2357361	0.00667	0.146	THYN1	thymocyte nuclear protein 1
ILMN_1734696	0.00825	0.146	FRG1	FSHD region gene 1
ILMN_2133534	0.0147	0.146
ILMN_1712469	0.0332	0.146	GOLGA8A	golgin A8 family member A
ILMN_2089752	0.0375	0.146	FAM150B	family with sequence similarity 150 member B
ILMN_1667016	0.000902	0.145	FAF1	Fas associated factor 1
ILMN_1711799	0.00123	0.145	C9orf40	chromosome 9 open reading frame 40
ILMN_1676842	0.0029	0.145	BTAF1	B-TFIID TATA-box binding protein associated factor 1
ILMN_1741768	0.00863	0.145	TMPRSS3	transmembrane protease, serine 3
ILMN_2103024	0.0125	0.145	RBP5	retinol binding protein 5
ILMN_1660727	0.0161	0.145	ENPP5	ectonucleotide pyrophosphatase/phosphodiesterase 5 (putative)
ILMN_1687785	0.0179	0.145	PPA2	pyrophosphatase (inorganic) 2
ILMN_1707858	0.0188	0.145	H2AFZ	H2A histone family member Z
ILMN_1712095	0.0262	0.145	FOXO4	forkhead box O4
ILMN_1775956	1.33e-05	0.144	SP5	Sp5 transcription factor
ILMN_3176746	2.32e-05	0.144	TMPO-AS1	TMPO antisense RNA 1
ILMN_2255579	0.000549	0.144	RAB37	RAB37, member RAS oncogene family
ILMN_1742935	0.000646	0.144	ZNF33B	zinc finger protein 33B
ILMN_2335604	0.00126	0.144	SKAP1	src kinase associated phosphoprotein 1
ILMN_2374778	0.00234	0.144	DUT	deoxyuridine triphosphatase
ILMN_1672755	0.00332	0.144
ILMN_1671314	0.00695	0.144	UXT	ubiquitously expressed prefoldin like chaperone
ILMN_1683927	0.00726	0.144	ITGAE	integrin subunit alpha E
ILMN_1721842	0.0104	0.144	RYBP	RING1 and YY1 binding protein
ILMN_2209180	0.016	0.144	RPRD1A	regulation of nuclear pre-mRNA domain containing 1A
ILMN_1721621	0.0237	0.144	NKTR	natural killer cell triggering receptor
ILMN_3240316	0.0276	0.144
ILMN_2062524	0.000284	0.143	RBBP4	RB binding protein 4, chromatin remodeling factor
ILMN_1842286	0.000334	0.143
ILMN_1810488	0.000795	0.143	NFYC	nuclear transcription factor Y subunit gamma
ILMN_2233493	0.00118	0.143	GPBP1	GC-rich promoter binding protein 1
ILMN_1791656	0.00187	0.143	EDRF1	erythroid differentiation regulatory factor 1
ILMN_2323979	0.00193	0.143	WARS2	tryptophanyl tRNA synthetase 2, mitochondrial
ILMN_2237746	0.00509	0.143	ING3	inhibitor of growth family member 3
ILMN_3248263	0.00564	0.143	CCDC93	coiled-coil domain containing 93
ILMN_1813753	0.00688	0.143	PTN	pleiotrophin
ILMN_1737588	0.0144	0.143	C21orf33	chromosome 21 open reading frame 33
ILMN_1664560	0.0147	0.143	DYRK1A	dual specificity tyrosine phosphorylation regulated kinase 1A
ILMN_1746948	0.0193	0.143	MYL5	myosin light chain 5
ILMN_1873838	0.0217	0.143
ILMN_1798210	0.0233	0.143	E2F7	E2F transcription factor 7
ILMN_1791147	0.0241	0.143	YPEL3	yippee like 3
ILMN_1779711	0.0262	0.143	DTL	denticleless E3 ubiquitin protein ligase homolog
ILMN_2400352	0.000841	0.142
ILMN_1682658	0.00157	0.142	EPM2AIP1	EPM2A interacting protein 1
ILMN_1796407	0.00334	0.142	SS18L2	SS18 like 2
ILMN_1654583	0.00429	0.142	CHD1	chromodomain helicase DNA binding protein 1
ILMN_2145280	0.0125	0.142	DEF6	DEF6, guanine nucleotide exchange factor
ILMN_1671895	0.0161	0.142	ZNF613	zinc finger protein 613
ILMN_3247998	0.0219	0.142	STAP1	signal transducing adaptor family member 1
ILMN_2316918	0.0291	0.142	PANK1	pantothenate kinase 1
ILMN_3247082	0.0312	0.142	FAM150B	family with sequence similarity 150 member B
ILMN_1728710	0.0406	0.142	ZNF816	zinc finger protein 816
ILMN_1693882	0.000264	0.141	TAPT1	transmembrane anterior posterior transformation 1
ILMN_1658452	0.00028	0.141	FAM53A	family with sequence similarity 53 member A
ILMN_1701711	0.000353	0.141
ILMN_1808634	0.00138	0.141	DRAM2	DNA damage regulated autophagy modulator 2
ILMN_1704793	0.00158	0.141	MYPOP	Myb related transcription factor, partner of profilin
ILMN_1771057	0.00395	0.141	XAB2	XPA binding protein 2
ILMN_1735680	0.00544	0.141	TMEM30A	transmembrane protein 30A
ILMN_1806306	0.00836	0.141	SV2B	synaptic vesicle glycoprotein 2B
ILMN_1804789	0.0106	0.141	CCAR2	cell cycle and apoptosis regulator 2
ILMN_1748970	0.0143	0.141	PRR15L	proline rich 15 like
ILMN_1680208	0.0255	0.141
ILMN_2404049	0.0317	0.141	RBM38	RNA binding motif protein 38
ILMN_1779214	0.0324	0.141	ATM	ATM serine/threonine kinase
ILMN_1691112	0.0348	0.141	PIGN	phosphatidylinositol glycan anchor biosynthesis class N
ILMN_1654966	0.0363	0.141	SCARA3	scavenger receptor class A member 3
ILMN_2316104	0.0391	0.141	IQCB1	IQ motif containing B1
ILMN_1720844	3.36e-05	0.14	SSX2IP	SSX family member 2 interacting protein
ILMN_3238889	0.000306	0.14	RPRD2	regulation of nuclear pre-mRNA domain containing 2
ILMN_1734483	0.00278	0.14	BSDC1	BSD domain containing 1
ILMN_1666902	0.00386	0.14	ADGRG5	adhesion G protein-coupled receptor G5
ILMN_1771003	0.00971	0.14	HAUS4	HAUS augmin like complex subunit 4
ILMN_3266666	0.0196	0.14
ILMN_3238803	0.0198	0.14	RASAL3	RAS protein activator like 3
ILMN_1749838	0.026	0.14	MZF1	myeloid zinc finger 1
ILMN_1793616	0.0282	0.14	RNF38	ring finger protein 38
ILMN_1778836	0.0298	0.14	SRSF7	serine and arginine rich splicing factor 7
ILMN_1716909	0.0409	0.14	ADAMDEC1	ADAM like decysin 1
ILMN_1763852	0.0416	0.14	ACACB	acetyl-CoA carboxylase beta
ILMN_1671048	0.000396	0.139	ZNF644	zinc finger protein 644
ILMN_2169089	0.000625	0.139	C18orf54	chromosome 18 open reading frame 54
ILMN_3240594	0.00167	0.139	RNU4ATAC	RNA, U4atac small nuclear (U12-dependent splicing)
ILMN_2205882	0.00299	0.139	NSUN7	NOP2/Sun RNA methyltransferase family member 7
ILMN_1669878	0.00785	0.139	GUSB	glucuronidase beta
ILMN_1715896	0.00885	0.139	PMVK	phosphomevalonate kinase
ILMN_1758778	0.00952	0.139	CNTRL	centriolin
ILMN_1686750	0.0136	0.139	MGEA5	meningioma expressed antigen 5 (hyaluronidase)
ILMN_2246894	0.0137	0.139	EDF1	endothelial differentiation related factor 1
ILMN_1655821	0.0242	0.139	CAPG	capping actin protein, gelsolin like
ILMN_1880280	0.0325	0.139	FOXP1-IT1	FOXP1 intronic transcript 1
ILMN_2224907	0.0434	0.139	SMIM14	small integral membrane protein 14
ILMN_3306440	0.0459	0.139	NEMP1	nuclear envelope integral membrane protein 1
ILMN_2367469	0.048	0.139
ILMN_3246910	0.0494	0.139	LOC100190986	uncharacterized LOC100190986
ILMN_1792712	0.00195	0.138	C4orf46	chromosome 4 open reading frame 46
ILMN_1705151	0.00554	0.138	SF3A3	splicing factor 3a subunit 3
ILMN_1821397	0.00617	0.138	NCK1	NCK adaptor protein 1
ILMN_1738356	0.0181	0.138
ILMN_1771264	0.0222	0.138	ELL3	elongation factor for RNA polymerase II 3
ILMN_2181432	0.0291	0.138	SPC24	SPC24, NDC80 kinetochore complex component
ILMN_1659285	0.0445	0.138	PSMG1	proteasome assembly chaperone 1
ILMN_1667201	0.000358	0.137	POC1B	POC1 centriolar protein B
ILMN_1684040	0.00125	0.137	THEMIS	thymocyte selection associated
ILMN_1725992	0.00275	0.137	RAPGEF6	Rap guanine nucleotide exchange factor 6
ILMN_1751627	0.00333	0.137	TRAPPC3	trafficking protein particle complex 3
ILMN_2147306	0.00533	0.137	PNRC2	proline rich nuclear receptor coactivator 2
ILMN_1760303	0.0087	0.137	PIK3R1	phosphoinositide-3-kinase regulatory subunit 1
ILMN_1668277	0.0306	0.137	BLK	BLK proto-oncogene, Src family tyrosine kinase
ILMN_2415776	0.0332	0.137
ILMN_3215461	0.0362	0.137
ILMN_1705991	0.00147	0.136	GUSBP2	glucuronidase, beta pseudogene 2
ILMN_3246388	0.00201	0.136	MED14	mediator complex subunit 14
ILMN_1691487	0.00214	0.136	TRAF2	TNF receptor associated factor 2
ILMN_1798679	0.00344	0.136	ANO9	anoctamin 9
ILMN_1708660	0.00893	0.136	RWDD4	RWD domain containing 4
ILMN_1722811	0.0102	0.136	CDKN1B	cyclin dependent kinase inhibitor 1B
ILMN_1751234	0.0124	0.136	C1GALT1C1	C1GALT1 specific chaperone 1
ILMN_2338785	0.0132	0.136	RPS14	ribosomal protein S14
ILMN_2093500	0.0153	0.136	ZBED5	zinc finger BED-type containing 5
ILMN_2192281	0.0167	0.136	CARD8	caspase recruitment domain family member 8
ILMN_1781085	0.0211	0.136	STAP1	signal transducing adaptor family member 1
ILMN_1762712	0.0241	0.136	HHEX	hematopoietically expressed homeobox
ILMN_3206343	0.0248	0.136
ILMN_1754839	0.0263	0.136	DHX15	DEAH-box helicase 15
ILMN_2209993	0.028	0.136	PLIN5	perilipin 5
ILMN_1739210	0.0357	0.136	NSL1	NSL1, MIS12 kinetochore complex component
ILMN_1714384	0.0419	0.136	PCCA	propionyl-CoA carboxylase alpha subunit
ILMN_3246465	0.000108	0.135	SNORA16A	small nucleolar RNA, H/ACA box 16A
ILMN_2232520	0.000259	0.135	ANKRD28	ankyrin repeat domain 28
ILMN_3275388	0.000742	0.135
ILMN_2383455	0.00131	0.135	SUOX	sulfite oxidase
ILMN_1744068	0.00395	0.135	ELP3	elongator acetyltransferase complex subunit 3
ILMN_1700762	0.00517	0.135	PBX4	PBX homeobox 4
ILMN_2210934	0.00697	0.135	NR3C2	nuclear receptor subfamily 3 group C member 2
ILMN_1738691	0.00826	0.135	POU4F1	POU class 4 homeobox 1
ILMN_1655011	0.0103	0.135	SERF1B	small EDRK-rich factor 1B
ILMN_1739274	0.0111	0.135	PDHB	pyruvate dehydrogenase (lipoamide) beta
ILMN_1764082	0.0145	0.135	MBOAT1	membrane bound O-acyltransferase domain containing 1
ILMN_3270641	0.0158	0.135	HNRNPH3	heterogeneous nuclear ribonucleoprotein H3
ILMN_1772929	0.0204	0.135	ATP5J	ATP synthase, H+ transporting, mitochondrial Fo complex subunit F6
ILMN_1780667	0.0207	0.135	POC1A	POC1 centriolar protein A
ILMN_2399264	0.022	0.135	SEPT6	septin 6
ILMN_1768816	0.0299	0.135	TMPO	thymopoietin
ILMN_2079386	0.0317	0.135	RPL22	ribosomal protein L22
ILMN_1788961	0.0358	0.135	PPP2R2A	protein phosphatase 2 regulatory subunit Balpha
ILMN_1788689	0.0359	0.135	PHIP	pleckstrin homology domain interacting protein
ILMN_1685709	0.0412	0.135	TMEM125	transmembrane protein 125
ILMN_1672443	0.0492	0.135	QDPR	quinoid dihydropteridine reductase
ILMN_1795338	9.93e-07	0.134	YPEL1	yippee like 1
ILMN_1684155	0.000139	0.134
ILMN_1706825	0.00247	0.134	PKN2	protein kinase N2
ILMN_1777118	0.00322	0.134	INTS9	integrator complex subunit 9
ILMN_1769259	0.00878	0.134	ANO9	anoctamin 9
ILMN_1726169	0.0122	0.134	EDF1	endothelial differentiation related factor 1
ILMN_1776674	0.0176	0.134	SAC3D1	SAC3 domain containing 1
ILMN_1793651	0.0194	0.134	UBE2N	ubiquitin conjugating enzyme E2 N
ILMN_1803317	0.0249	0.134	SPOUT1	SPOUT domain containing methyltransferase 1
ILMN_2089175	0.0253	0.134	SYAP1	synapse associated protein 1
ILMN_1731174	0.0351	0.134
ILMN_1740633	0.0379	0.134	PRF1	perforin 1
ILMN_1708151	0.0407	0.134	LAGE3	L antigen family member 3
ILMN_1729816	0.0414	0.134	VDAC3	voltage dependent anion channel 3
ILMN_1696670	1.48e-07	0.133
ILMN_1806999	0.00153	0.133	B9D2	B9 protein domain 2
ILMN_1799688	0.0016	0.133	CDC23	cell division cycle 23
ILMN_1843949	0.00587	0.133	HMBOX1	homeobox containing 1
ILMN_1721657	0.0107	0.133	RSU1	Ras suppressor protein 1
ILMN_1667330	0.0128	0.133
ILMN_1696469	0.0275	0.133
ILMN_2382829	0.0307	0.133
ILMN_1798204	0.031	0.133	IL21R	interleukin 21 receptor
ILMN_1797813	0.0361	0.133	SUZ12	SUZ12 polycomb repressive complex 2 subunit
ILMN_3250972	1.53e-05	0.132	REPS2	RALBP1 associated Eps domain containing 2
ILMN_1676010	0.000555	0.132	SP1	Sp1 transcription factor
ILMN_1795856	0.000579	0.132
ILMN_1798826	0.00564	0.132	MRPS25	mitochondrial ribosomal protein S25
ILMN_2320906	0.00841	0.132	RTN3	reticulon 3
ILMN_1713491	0.00944	0.132	VAMP2	vesicle associated membrane protein 2
ILMN_1694233	0.015	0.132	ACYP1	acylphosphatase 1
ILMN_1786426	0.0162	0.132	IGFLR1	IGF like family receptor 1
ILMN_1763539	0.0174	0.132	IER3IP1	immediate early response 3 interacting protein 1
ILMN_1792138	0.023	0.132	UQCRH	ubiquinol-cytochrome c reductase hinge protein
ILMN_1813191	0.0235	0.132
ILMN_1875342	0.0314	0.132
ILMN_3231881	0.0351	0.132
ILMN_2176768	0.0475	0.132	SEPHS1	selenophosphate synthetase 1
ILMN_1814074	0.0481	0.132	PHKA2	phosphorylase kinase regulatory subunit alpha 2
ILMN_1711171	5.08e-05	0.131	CREB3L4	cAMP responsive element binding protein 3 like 4
ILMN_1654370	0.00208	0.131	TESK2	testis-specific kinase 2
ILMN_2053538	0.00497	0.131	RHBDL2	rhomboid like 2
ILMN_1784766	0.00553	0.131	MCM3AP	minichromosome maintenance complex component 3 associated protein
ILMN_3240187	0.00788	0.131	EMC3	ER membrane protein complex subunit 3
ILMN_1697585	0.00848	0.131	ACTR6	ARP6 actin-related protein 6 homolog
ILMN_2134110	0.0115	0.131	SELK	selenoprotein K
ILMN_1669447	0.0119	0.131	PYHIN1	pyrin and HIN domain family member 1
ILMN_2107004	0.0428	0.131	GPR1	G protein-coupled receptor 1
ILMN_1700384	0.0499	0.131	KIAA1522	KIAA1522
ILMN_1669308	1.27e-07	0.13	BRPF1	bromodomain and PHD finger containing 1
ILMN_2285141	0.000283	0.13	USP48	ubiquitin specific peptidase 48
ILMN_1734138	0.00167	0.13	TATDN2	TatD DNase domain containing 2
ILMN_1727738	0.00292	0.13	RAB33B	RAB33B, member RAS oncogene family
ILMN_3213925	0.00339	0.13
ILMN_1811392	0.00439	0.13	ARHGAP45	Rho GTPase activating protein 45
ILMN_1785570	0.0118	0.13	SUSD3	sushi domain containing 3
ILMN_1676302	0.0123	0.13	PCED1A	PC-esterase domain containing 1A
ILMN_1783681	0.0136	0.13	MRPL34	mitochondrial ribosomal protein L34
ILMN_2374633	0.0261	0.13
ILMN_1792508	0.0266	0.13	TMEM59	transmembrane protein 59
ILMN_1731644	0.0297	0.13	SETDB2	SET domain bifurcated 2
ILMN_2070300	0.0317	0.13	LSM2	LSM2 homolog, U6 small nuclear RNA and mRNA degradation associated
ILMN_1700518	0.0389	0.13	HMGN4	high mobility group nucleosomal binding domain 4
ILMN_1754600	0.0401	0.13	FNBP1L	formin binding protein 1 like
ILMN_2123559	0.0483	0.13	MIGA1	mitoguardin 1
ILMN_1681846	2.81e-07	0.129	ZNF540	zinc finger protein 540
ILMN_3249235	5.26e-05	0.129	GIN1	gypsy retrotransposon integrase 1
ILMN_1788363	0.000356	0.129	MLH1	mutL homolog 1
ILMN_1792597	0.000773	0.129	CRYGS	crystallin gamma S
ILMN_1779416	0.0026	0.129	SCUBE2	signal peptide, CUB domain and EGF like domain containing 2
ILMN_1708537	0.00303	0.129	RBPJ	recombination signal binding protein for immunoglobulin kappa J region
ILMN_1654488	0.00604	0.129	KDM6A	lysine demethylase 6A
ILMN_1702633	0.0102	0.129	RETSAT	retinol saturase
ILMN_1670079	0.0115	0.129	OMA1	OMA1 zinc metallopeptidase
ILMN_1689652	0.0151	0.129	MRM3	mitochondrial rRNA methyltransferase 3
ILMN_1713141	0.019	0.129
ILMN_1676844	0.0224	0.129	NR1D2	nuclear receptor subfamily 1 group D member 2
ILMN_1716053	0.0251	0.129	AK2	adenylate kinase 2
ILMN_1675258	0.0341	0.129
ILMN_2135339	0.0435	0.129	C3orf70	chromosome 3 open reading frame 70
ILMN_1712277	3.39e-05	0.128
ILMN_2393573	0.000818	0.128	RASSF1	Ras association domain family member 1
ILMN_1813489	0.00115	0.128	RAF1	Raf-1 proto-oncogene, serine/threonine kinase
ILMN_1735075	0.00214	0.128	PGBD2	piggyBac transposable element derived 2
ILMN_1810147	0.00229	0.128	ZNF524	zinc finger protein 524
ILMN_2064917	0.00239	0.128	AGGF1	angiogenic factor with G-patch and FHA domains 1
ILMN_1687495	0.00282	0.128	SLC37A1	solute carrier family 37 member 1
ILMN_1681340	0.00478	0.128	HSPB11	heat shock protein family B (small) member 11
ILMN_1715214	0.00783	0.128	PTPN7	protein tyrosine phosphatase, non-receptor type 7
ILMN_3244323	0.00877	0.128	LOC148413	uncharacterized LOC148413
ILMN_1787673	0.01	0.128	PLLP	plasmolipin
ILMN_1764494	0.0158	0.128	ATP5A1	ATP synthase, H+ transporting, mitochondrial F1 complex, alpha subunit 1, cardiac muscle
ILMN_1695640	0.0169	0.128	PTPN22	protein tyrosine phosphatase, non-receptor type 22
ILMN_2100815	0.0206	0.128	TMEM9B	TMEM9 domain family member B
ILMN_1756942	0.0258	0.128	SP3	Sp3 transcription factor
ILMN_2307450	0.0408	0.128	ZNF302	zinc finger protein 302
ILMN_2057573	0.0444	0.128	ESYT2	extended synaptotagmin 2
ILMN_1703565	0.0451	0.128	GLTSCR2	glioma tumor suppressor candidate region gene 2
ILMN_3308138	0.0493	0.128	RNU4-2	RNA, U4 small nuclear 2
ILMN_1663646	0.000115	0.127	DMXL1	Dmx like 1
ILMN_1904135	0.00107	0.127	LOC102725126///FRG1HP	FSHD region gene 1 pseudogene///FSHD region gene 1 family member H, pseudogene
ILMN_1670875	0.00238	0.127	PPM1D	protein phosphatase, Mg2+/Mn2+ dependent 1D
ILMN_3215759	0.00448	0.127
ILMN_1778064	0.00701	0.127	FICD	FIC domain containing
ILMN_1728779	0.00827	0.127	NGLY1	N-glycanase 1
ILMN_3248649	0.0126	0.127
ILMN_1696127	0.016	0.127	GLTSCR1L	GLTSCR1 like
ILMN_1661432	0.019	0.127
ILMN_1711702	0.0212	0.127	CLEC2D	C-type lectin domain family 2 member D
ILMN_1796245	0.0316	0.127	DNASE2	deoxyribonuclease 2, lysosomal
ILMN_3294197	0.0336	0.127
ILMN_2230902	0.0348	0.127	CTNNA1	catenin alpha 1
ILMN_1749410	0.043	0.127	PKP4	plakophilin 4
ILMN_3216125	0.0452	0.127
ILMN_1719290	9.8e-05	0.126
ILMN_1771870	0.000329	0.126	FAM98C	family with sequence similarity 98 member C
ILMN_2111229	0.000625	0.126	TSPOAP1	TSPO associated protein 1
ILMN_1699491	0.000678	0.126	DMRTA2	DMRT like family A2
ILMN_1809027	0.0021	0.126	ATP5SL	ATP5S like
ILMN_2080751	0.00297	0.126	ADNP2	ADNP homeobox 2
ILMN_2145396	0.00349	0.126	AKR7A3	aldo-keto reductase family 7 member A3
ILMN_1660186	0.00374	0.126	SYF2	SYF2 pre-mRNA splicing factor
ILMN_1733318	0.00474	0.126	TEX9	testis expressed 9
ILMN_1725260	0.0107	0.126	CDC25C	cell division cycle 25C
ILMN_1763080	0.0136	0.126	QARS	glutaminyl-tRNA synthetase
ILMN_1721623	0.0136	0.126	APOO	apolipoprotein O
ILMN_1797668	0.0172	0.126	INSM1	INSM transcriptional repressor 1
ILMN_1763147	0.0251	0.126	NDUFB6	NADH:ubiquinone oxidoreductase subunit B6
ILMN_1724066	0.0489	0.126	PLCB2	phospholipase C beta 2
ILMN_1778371	0.0495	0.126	KYAT3	kynurenine aminotransferase 3
ILMN_1663799	0.000543	0.125	RPL32	ribosomal protein L32
ILMN_1654778	0.00224	0.125	LSP1	lymphocyte-specific protein 1
ILMN_1659463	0.00301	0.125	APAF1	apoptotic peptidase activating factor 1
ILMN_1681798	0.00304	0.125	SEPT6	septin 6
ILMN_1793146	0.00305	0.125	CCDC25	coiled-coil domain containing 25
ILMN_1753112	0.00528	0.125	CD5	CD5 molecule
ILMN_1666553	0.00922	0.125	SLC25A19	solute carrier family 25 member 19
ILMN_1677314	0.0148	0.125	MUC1	mucin 1, cell surface associated
ILMN_1779257	0.0238	0.125	CD40	CD40 molecule
ILMN_1715569	0.0255	0.125	CCDC53	coiled-coil domain containing 53
ILMN_2210129	0.0421	0.125	PRIM1	primase (DNA) subunit 1
ILMN_1699623	0.00103	0.124	FAM81A	family with sequence similarity 81 member A
ILMN_2376625	0.00158	0.124	VHL	von Hippel-Lindau tumor suppressor
ILMN_2120072	0.00202	0.124	FAM161A	family with sequence similarity 161 member A
ILMN_1661309	0.00346	0.124	XKR4	XK related 4
ILMN_1663068	0.00354	0.124
ILMN_1765091	0.00428	0.124	ANKHD1	ankyrin repeat and KH domain containing 1
ILMN_1665205	0.00448	0.124	ZNF260	zinc finger protein 260
ILMN_1796923	0.00708	0.124	LOC81691	exonuclease NEF-sp
ILMN_1752923	0.00847	0.124	IFNAR1	interferon alpha and beta receptor subunit 1
ILMN_1691539	0.0111	0.124	LAT	linker for activation of T-cells
ILMN_1749011	0.0172	0.124	NECAP2	NECAP endocytosis associated 2
ILMN_1804737	0.0221	0.124	RAVER2	ribonucleoprotein, PTB binding 2
ILMN_1710906	0.0309	0.124	RNF145	ring finger protein 145
ILMN_1758806	0.0364	0.124	C21orf2	chromosome 21 open reading frame 2
ILMN_1665559	0.0396	0.124	CDK2	cyclin dependent kinase 2
ILMN_2389810	0.0408	0.124	ATP11C	ATPase phospholipid transporting 11C
ILMN_1704554	0.0409	0.124
ILMN_1795697	0.0416	0.124
ILMN_1698463	0.0418	0.124	ILF3	interleukin enhancer binding factor 3
ILMN_1658283	0.0454	0.124	RPL17	ribosomal protein L17
ILMN_3265143	0.046	0.124
ILMN_2383058	0.00061	0.123	SIRPG	signal regulatory protein gamma
ILMN_1793386	0.00101	0.123	MED12	mediator complex subunit 12
ILMN_1780368	0.00222	0.123	GPR18	G protein-coupled receptor 18
ILMN_1723211	0.00321	0.123	L2HGDH	L-2-hydroxyglutarate dehydrogenase
ILMN_2312719	0.0055	0.123	EXOSC9	exosome component 9
ILMN_3237679	0.00571	0.123	PTAR1	protein prenyltransferase alpha subunit repeat containing 1
ILMN_2104967	0.0101	0.123	ZNF443	zinc finger protein 443
ILMN_1667022	0.0107	0.123	PASK	PAS domain containing serine/threonine kinase
ILMN_1789058	0.0138	0.123
ILMN_1679826	0.0158	0.123	CST7	cystatin F
ILMN_1684210	0.0167	0.123	NIPAL3	NIPA like domain containing 3
ILMN_1656676	0.0169	0.123	ZYG11B	zyg-11 family member B, cell cycle regulator
ILMN_1814917	0.0281	0.123	TLE2	transducin like enhancer of split 2
ILMN_1815652	0.0346	0.123
ILMN_1695334	0.000237	0.122	PYGO2	pygopus family PHD finger 2
ILMN_1662184	0.00029	0.122	C5orf34	chromosome 5 open reading frame 34
ILMN_1771801	0.00215	0.122	SIRPG	signal regulatory protein gamma
ILMN_1652929	0.00337	0.122	POGZ	pogo transposable element with ZNF domain
ILMN_1773650	0.00437	0.122	LRRN3	leucine rich repeat neuronal 3
ILMN_1791568	0.0045	0.122	CEP57	centrosomal protein 57
ILMN_1685854	0.00587	0.122	IGIP	IgA inducing protein
ILMN_1686626	0.00894	0.122	DDX39B	DEAD-box helicase 39B
ILMN_2299072	0.0124	0.122	LUC7L3	LUC7 like 3 pre-mRNA splicing factor
ILMN_1745497	0.0125	0.122	METTL25	methyltransferase like 25
ILMN_1739749	0.0128	0.122	B3GALT6	beta-1,3-galactosyltransferase 6
ILMN_1760635	0.0151	0.122	RAD51C	RAD51 paralog C
ILMN_2041327	0.0176	0.122	MRPL37	mitochondrial ribosomal protein L37
ILMN_1659215	0.0185	0.122	CYP4B1	cytochrome P450 family 4 subfamily B member 1
ILMN_1790978	0.0188	0.122	ATG7	autophagy related 7
ILMN_1726842	0.0217	0.122	TYW3	tRNA-yW synthesizing protein 3 homolog
ILMN_1807304	0.0333	0.122	MBNL1	muscleblind like splicing regulator 1
ILMN_1677785	0.0343	0.122	ZNF559	zinc finger protein 559
ILMN_1718718	0.0383	0.122	MKKS	McKusick-Kaufman syndrome
ILMN_1755789	2.98e-14	0.121	MEI1	meiotic double-stranded break formation protein 1
ILMN_1673207	0.00476	0.121
ILMN_3298829	0.00556	0.121
ILMN_1696699	0.00712	0.121	FAM184A	family with sequence similarity 184 member A
ILMN_1682197	0.00879	0.121	NFXL1	nuclear transcription factor, X-box binding like 1
ILMN_2371590	0.00897	0.121
ILMN_1815705	0.00909	0.121	LZTFL1	leucine zipper transcription factor like 1
ILMN_1714461	0.0101	0.121	RNF14	ring finger protein 14
ILMN_2395474	0.0139	0.121	REV1	REV1, DNA directed polymerase
ILMN_1671191	0.0189	0.121	UQCRC1	ubiquinol-cytochrome c reductase core protein I
ILMN_3262025	0.0257	0.121
ILMN_1775744	0.0325	0.121	MRPS16	mitochondrial ribosomal protein S16
ILMN_1796682	0.0361	0.121	PARP3	poly(ADP-ribose) polymerase family member 3
ILMN_1707350	0.0418	0.121	TUSC1	tumor suppressor candidate 1
ILMN_1795298	0.0436	0.121	GPER1	G protein-coupled estrogen receptor 1
ILMN_2203588	0.0463	0.121	MYL5	myosin light chain 5
ILMN_2049642	0.0478	0.121	RPA1	replication protein A1
ILMN_1794927	0.0488	0.121
ILMN_3238072	3.26e-06	0.12	CHADL	chondroadherin like
ILMN_1651364	0.000231	0.12	PCBD2	pterin-4 alpha-carbinolamine dehydratase 2
ILMN_2124361	0.000888	0.12	LEAP2	liver enriched antimicrobial peptide 2
ILMN_1716006	0.00263	0.12	C18orf54	chromosome 18 open reading frame 54
ILMN_1723709	0.00881	0.12	C9orf116	chromosome 9 open reading frame 116
ILMN_2365569	0.00968	0.12	ICA1	islet cell autoantigen 1
ILMN_1797341	0.016	0.12	ARID1A	AT-rich interaction domain 1A
ILMN_1795336	0.016	0.12	PTER	phosphotriesterase related
ILMN_1707062	0.0167	0.12	REV1	REV1, DNA directed polymerase
ILMN_2344650	0.0182	0.12	N4BP2L1	NEDD4 binding protein 2 like 1
ILMN_1694603	0.0183	0.12	SMARCC1	SWI/SNF related, matrix associated, actin dependent regulator of chromatin subfamily c member 1
ILMN_1732216	0.0199	0.12	NARS	asparaginyl-tRNA synthetase
ILMN_1776788	0.0209	0.12	CREBRF	CREB3 regulatory factor
ILMN_1655195	0.0226	0.12
ILMN_2397627	0.0246	0.12	UPF3B	UPF3 regulator of nonsense transcripts homolog B (yeast)
ILMN_1680109	0.0279	0.12	COL4A3BP	collagen type IV alpha 3 binding protein
ILMN_1719694	0.0307	0.12
ILMN_1767542	0.0312	0.12	THAP10	THAP domain containing 10
ILMN_1697218	0.033	0.12	MED22	mediator complex subunit 22
ILMN_2414325	0.0492	0.12	TNFAIP8	TNF alpha induced protein 8
ILMN_2353129	0.00318	0.119	EYA2	EYA transcriptional coactivator and phosphatase 2
ILMN_1660817	0.0037	0.119	DDB2	damage specific DNA binding protein 2
ILMN_1759117	0.0133	0.119	XK	X-linked Kx blood group
ILMN_1781691	0.0169	0.119	TRAK2	trafficking kinesin protein 2
ILMN_1785107	0.0211	0.119	NXT2	nuclear transport factor 2 like export factor 2
ILMN_2375319	0.0324	0.119
ILMN_1893697	0.0356	0.119
ILMN_1746376	0.0372	0.119	SCARA3	scavenger receptor class A member 3
ILMN_1733627	0.0372	0.119	NEDD4L	neural precursor cell expressed, developmentally down-regulated 4-like, E3 ubiquitin protein ligase
ILMN_2204754	0.0432	0.119	TMX4	thioredoxin related transmembrane protein 4
ILMN_1669323	0.0465	0.119	BACE2	beta-site APP-cleaving enzyme 2
ILMN_2293992	9.76e-05	0.118	RAB28	RAB28, member RAS oncogene family
ILMN_2261882	0.00304	0.118	KIAA0368	KIAA0368
ILMN_1791531	0.00308	0.118	FA2H	fatty acid 2-hydroxylase
ILMN_2133316	0.00356	0.118	GIMAP7	GTPase, IMAP family member 7
ILMN_1745420	0.00577	0.118	PHF19	PHD finger protein 19
ILMN_2412927	0.00686	0.118	GMPPB	GDP-mannose pyrophosphorylase B
ILMN_1711166	0.0077	0.118	WRAP73	WD repeat containing, antisense to TP73
ILMN_1725366	0.0103	0.118	SLC27A5	solute carrier family 27 member 5
ILMN_1692464	0.0104	0.118	TTC38	tetratricopeptide repeat domain 38
ILMN_1659762	0.0108	0.118	BTF3	basic transcription factor 3
ILMN_1675674	0.0147	0.118	UBE4B	ubiquitination factor E4B
ILMN_2194627	0.0188	0.118	GMCL1	germ cell-less, spermatogenesis associated 1
ILMN_1701347	0.0193	0.118
ILMN_1821176	0.0256	0.118	RNF125	ring finger protein 125
ILMN_1735275	0.0295	0.118	WDSUB1	WD repeat, sterile alpha motif and U-box domain containing 1
ILMN_1704385	0.0331	0.118
ILMN_2330307	0.0449	0.118	SLC43A3	solute carrier family 43 member 3
ILMN_1786379	1.76e-10	0.117	SYNGR3	synaptogyrin 3
ILMN_1681296	5.83e-06	0.117	ICAM4	intercellular adhesion molecule 4 (Landsteiner-Wiener blood group)
ILMN_1792669	0.000175	0.117	HLCS	holocarboxylase synthetase
ILMN_2393544	0.00269	0.117	PRMT2	protein arginine methyltransferase 2
ILMN_1774589	0.00327	0.117	IQCC	IQ motif containing C
ILMN_1735432	0.0057	0.117	ISCU	iron-sulfur cluster assembly enzyme
ILMN_2154115	0.0168	0.117	PSD4	pleckstrin and Sec7 domain containing 4
ILMN_1744980	0.0218	0.117	ZCCHC7	zinc finger CCHC-type containing 7
ILMN_1659227	0.0302	0.117	CD79A	CD79a molecule
ILMN_1696066	0.0312	0.117
ILMN_3283015	0.0332	0.117
ILMN_2122953	0.0424	0.117	CISD1	CDGSH iron sulfur domain 1
ILMN_2352609	5.43e-08	0.116	OGG1	8-oxoguanine DNA glycosylase
ILMN_1682354	0.000178	0.116	SNORD33	small nucleolar RNA, C/D box 33
ILMN_1771403	0.000227	0.116	PWWP2A	PWWP domain containing 2A
ILMN_1776014	0.000378	0.116
ILMN_1785266	0.00399	0.116	OFD1	OFD1, centriole and centriolar satellite protein
ILMN_2401730	0.00682	0.116	C1GALT1C1	C1GALT1 specific chaperone 1
ILMN_2402168	0.00776	0.116	EXOSC10	exosome component 10
ILMN_1776213	0.00847	0.116	RGMB	repulsive guidance molecule family member b
ILMN_1916256	0.0104	0.116
ILMN_2195236	0.0124	0.116	PGRMC2	progesterone receptor membrane component 2
ILMN_1670796	0.0126	0.116	EXOSC10	exosome component 10
ILMN_1798602	0.0132	0.116	PCF11	PCF11 cleavage and polyadenylation factor subunit
ILMN_3265365	0.0188	0.116	CEP78	centrosomal protein 78
ILMN_1806937	0.0191	0.116	BABAM1	BRISC and BRCA1 A complex member 1
ILMN_2066756	0.0224	0.116	NCAPG2	non-SMC condensin II complex subunit G2
ILMN_2152711	0.0234	0.116	ACVR2A	activin A receptor type 2A
ILMN_1765019	0.0236	0.116	SACM1L	SAC1 suppressor of actin mutations 1-like (yeast)
ILMN_1715616	0.0323	0.116	LRR1	leucine rich repeat protein 1
ILMN_1811301	0.0344	0.116	INPP5E	inositol polyphosphate-5-phosphatase E
ILMN_3176090	0.0379	0.116
ILMN_1684051	0.0409	0.116	WASF2	WAS protein family member 2
ILMN_1714419	1.24e-12	0.115	C19orf57	chromosome 19 open reading frame 57
ILMN_2315569	0.000214	0.115	N6AMT1	N-6 adenine-specific DNA methyltransferase 1 (putative)
ILMN_1664828	0.00117	0.115	APOBEC3H	apolipoprotein B mRNA editing enzyme catalytic subunit 3H
ILMN_1746968	0.00555	0.115	PHF1	PHD finger protein 1
ILMN_2136177	0.00821	0.115
ILMN_1797181	0.0083	0.115	LOC93622	Morf4 family associated protein 1 like 1 pseudogene
ILMN_1725441	0.0109	0.115	NFATC2IP	nuclear factor of activated T-cells 2 interacting protein
ILMN_3211857	0.0121	0.115
ILMN_3235477	0.0131	0.115	RRP1	ribosomal RNA processing 1
ILMN_1732615	0.0136	0.115	ASMTL	acetylserotonin O-methyltransferase-like
ILMN_1738955	0.0187	0.115	ANAPC16	anaphase promoting complex subunit 16
ILMN_3278906	0.0207	0.115
ILMN_2338921	0.0221	0.115	TRAPPC11	trafficking protein particle complex 11
ILMN_1733390	0.0248	0.115	LARP1B	La ribonucleoprotein domain family member 1B
ILMN_1760667	0.0359	0.115	POLR3GL	RNA polymerase III subunit G like
ILMN_1734542	0.0365	0.115	OVGP1	oviductal glycoprotein 1
ILMN_1666635	0.0388	0.115	RPS14	ribosomal protein S14
ILMN_2262901	0.0399	0.115	RUFY3	RUN and FYVE domain containing 3
ILMN_2397231	0.0401	0.115	USP16	ubiquitin specific peptidase 16
ILMN_2157510	0.0416	0.115	BLOC1S1	biogenesis of lysosomal organelles complex 1 subunit 1
ILMN_1655766	1.88e-06	0.114	ANKRD34B	ankyrin repeat domain 34B
ILMN_1718070	0.00113	0.114	CASP9	caspase 9
ILMN_1755222	0.00227	0.114	CAAP1	caspase activity and apoptosis inhibitor 1
ILMN_1656962	0.00298	0.114
ILMN_1751743	0.00304	0.114	XRCC1	X-ray repair cross complementing 1
ILMN_1703142	0.00632	0.114	MARCH2	membrane associated ring-CH-type finger 2
ILMN_1666967	0.0144	0.114	MPC1	mitochondrial pyruvate carrier 1
ILMN_2094261	0.0172	0.114	AMY1B	amylase, alpha 1B (salivary)
ILMN_1665331	0.0194	0.114	AMT	aminomethyltransferase
ILMN_1672961	0.0208	0.114
ILMN_3237926	0.0216	0.114	CCNJL	cyclin J like
ILMN_2088410	0.0233	0.114	PSMG2	proteasome assembly chaperone 2
ILMN_2318725	0.0277	0.114	EEF1B2	eukaryotic translation elongation factor 1 beta 2
ILMN_2398926	0.0326	0.114	C17orf58	chromosome 17 open reading frame 58
ILMN_1769720	0.0375	0.114	STAU2	staufen double-stranded RNA binding protein 2
ILMN_1807710	0.0402	0.114	HINT1	histidine triad nucleotide binding protein 1
ILMN_1718520	0.0465	0.114	RNLS	renalase, FAD dependent amine oxidase
ILMN_1652379	0.0468	0.114	SUCLG2	succinate-CoA ligase GDP-forming beta subunit
ILMN_1671619	8.29e-06	0.113	HMX2	H6 family homeobox 2
ILMN_3236656	0.000189	0.113	NIPSNAP3B	nipsnap homolog 3B
ILMN_2392356	0.00157	0.113	CTPS2	CTP synthase 2
ILMN_1678004	0.00716	0.113	TMEM41B	transmembrane protein 41B
ILMN_1656165	0.00726	0.113	USP9X	ubiquitin specific peptidase 9, X-linked
ILMN_2389844	0.00863	0.113	SP3	Sp3 transcription factor
ILMN_1760400	0.0103	0.113	TTI2	TELO2 interacting protein 2
ILMN_1727041	0.02	0.113	EWSR1	EWS RNA binding protein 1
ILMN_1911503	0.0227	0.113
ILMN_1801913	0.0287	0.113	PPIH	peptidylprolyl isomerase H
ILMN_1772113	0.0289	0.113	U2AF1	U2 small nuclear RNA auxiliary factor 1
ILMN_1679093	0.0298	0.113	ZNF581	zinc finger protein 581
ILMN_1722713	0.0299	0.113	FBLN1	fibulin 1
ILMN_1719905	0.0301	0.113	TLR10	toll like receptor 10
ILMN_1691942	0.0393	0.113	CCNI	cyclin I
ILMN_1690653	0.0442	0.113	CDK2AP2	cyclin dependent kinase 2 associated protein 2
ILMN_2044927	0.000234	0.112	RNF5	ring finger protein 5
ILMN_1762407	0.00171	0.112	CABLES2	Cdk5 and Abl enzyme substrate 2
ILMN_2093775	0.00344	0.112	ZNF831	zinc finger protein 831
ILMN_1776352	0.00366	0.112	BLOC1S5	biogenesis of lysosomal organelles complex 1 subunit 5
ILMN_1760374	0.00372	0.112	CD8A	CD8a molecule
ILMN_1666739	0.00697	0.112	RBM15	RNA binding motif protein 15
ILMN_1706539	0.00825	0.112	KDM3B	lysine demethylase 3B
ILMN_1755419	0.00936	0.112	EIF1AX	eukaryotic translation initiation factor 1A, X-linked
ILMN_2174612	0.0105	0.112	CNOT8	CCR4-NOT transcription complex subunit 8
ILMN_2048793	0.0121	0.112	CIAO1	cytosolic iron-sulfur assembly component 1
ILMN_1742400	0.0186	0.112	CEP350	centrosomal protein 350
ILMN_2321578	0.0227	0.112	P2RY10	purinergic receptor P2Y10
ILMN_2099528	0.0276	0.112	BTLA	B and T lymphocyte associated
ILMN_1656134	0.0492	0.112	CNOT7	CCR4-NOT transcription complex subunit 7
ILMN_2090040	0.000916	0.111
ILMN_1724406	0.0021	0.111	INO80E	INO80 complex subunit E
ILMN_2410262	0.00314	0.111	MTMR14	myotubularin related protein 14
ILMN_1651886	0.00499	0.111	CWF19L1	CWF19-like 1, cell cycle control (S. pombe)
ILMN_1675803	0.00538	0.111	FAM200B	family with sequence similarity 200 member B
ILMN_1698252	0.00719	0.111	FANCB	Fanconi anemia complementation group B
ILMN_1783676	0.00836	0.111	CCDC15	coiled-coil domain containing 15
ILMN_3307827	0.00936	0.111	DNAJC4	DnaJ heat shock protein family (Hsp40) member C4
ILMN_1668582	0.00937	0.111	CRBN	cereblon
ILMN_1757262	0.0105	0.111	ZBTB5	zinc finger and BTB domain containing 5
ILMN_1715113	0.0124	0.111	HARS2	histidyl-tRNA synthetase 2, mitochondrial
ILMN_3239263	0.0146	0.111	RPL23AP53	ribosomal protein L23a pseudogene 53
ILMN_1734198	0.0173	0.111	RNGTT	RNA guanylyltransferase and 5'-phosphatase
ILMN_1742147	0.0181	0.111	UBL4A	ubiquitin like 4A
ILMN_1669377	0.0199	0.111	AP4B1	adaptor related protein complex 4 beta 1 subunit
ILMN_1670532	0.0266	0.111	GMCL1	germ cell-less, spermatogenesis associated 1
ILMN_1758633	0.0277	0.111	CCDC130	coiled-coil domain containing 130
ILMN_1664424	0.0384	0.111	ZBED5	zinc finger BED-type containing 5
ILMN_2385220	0.0418	0.111	DFFA	DNA fragmentation factor subunit alpha
ILMN_2408415	0.0488	0.111	RPL9	ribosomal protein L9
ILMN_1778764	0.0496	0.111	BUB3	BUB3, mitotic checkpoint protein
ILMN_1741300	0.00175	0.11	ZNF407	zinc finger protein 407
ILMN_1686319	0.0018	0.11	USP37	ubiquitin specific peptidase 37
ILMN_3228037	0.00358	0.11
ILMN_1692572	0.00565	0.11
ILMN_1795383	0.00681	0.11	RPUSD3	RNA pseudouridylate synthase domain containing 3
ILMN_1810915	0.0161	0.11	FAAH	fatty acid amide hydrolase
ILMN_3226807	0.0199	0.11	NHP2	NHP2 ribonucleoprotein
ILMN_2394571	0.0207	0.11	FBXW11	F-box and WD repeat domain containing 11
ILMN_2046003	0.022	0.11	ZDHHC6	zinc finger DHHC-type containing 6
ILMN_1742224	0.0319	0.11	SLTM	SAFB like transcription modulator
ILMN_3187771	0.0323	0.11	DHRS4-AS1	DHRS4 antisense RNA 1
ILMN_2225595	0.0341	0.11	ACAD8	acyl-CoA dehydrogenase family member 8
ILMN_1660810	0.0439	0.11	TTC17	tetratricopeptide repeat domain 17
ILMN_1660599	1.15e-06	0.109
ILMN_2198575	0.000175	0.109	C5orf34	chromosome 5 open reading frame 34
ILMN_1751393	0.000324	0.109	ZNF684	zinc finger protein 684
ILMN_2383484	0.0062	0.109	C19orf48	chromosome 19 open reading frame 48
ILMN_1786039	0.00731	0.109	RNF34	ring finger protein 34
ILMN_2224031	0.00753	0.109	CETN3	centrin 3
ILMN_2175447	0.00959	0.109
ILMN_2373266	0.0121	0.109	SREK1	splicing regulatory glutamic acid and lysine rich protein 1
ILMN_1808584	0.0121	0.109	COX20	COX20, cytochrome c oxidase assembly factor
ILMN_2393693	0.0127	0.109	LRRC37A4P	leucine rich repeat containing 37 member A4, pseudogene
ILMN_3221865	0.0165	0.109
ILMN_1810225	0.0199	0.109	UVSSA	UV stimulated scaffold protein A
ILMN_1782729	0.0216	0.109	CLECL1	C-type lectin like 1
ILMN_1682288	0.0269	0.109
ILMN_1743104	0.0283	0.109	RBM4B	RNA binding motif protein 4B
ILMN_1715926	0.0285	0.109
ILMN_1677756	0.0333	0.109	UBE2D2	ubiquitin conjugating enzyme E2 D2
ILMN_1778673	0.034	0.109	GOLGA7	golgin A7
ILMN_1729281	0.0403	0.109	SPHK2	sphingosine kinase 2
ILMN_1658917	2.91e-05	0.108	SLC1A1	solute carrier family 1 member 1
ILMN_2078389	0.00617	0.108	SLC4A2	solute carrier family 4 member 2
ILMN_3251232	0.0106	0.108	HMGN2	high mobility group nucleosomal binding domain 2
ILMN_2406552	0.0121	0.108	PIDD1	p53-induced death domain protein 1
ILMN_1654612	0.0151	0.108	ZNF589	zinc finger protein 589
ILMN_1686194	0.0165	0.108	CWC27	CWC27 spliceosome associated protein homolog
ILMN_1679209	0.0248	0.108	HSPA9	heat shock protein family A (Hsp70) member 9
ILMN_1740960	0.0415	0.108	MACROD1	MACRO domain containing 1
ILMN_1755658	0.0456	0.108	ABI3	ABI family member 3
ILMN_2377109	0.000944	0.107	LCK	LCK proto-oncogene, Src family tyrosine kinase
ILMN_1722953	0.00345	0.107	USP47	ubiquitin specific peptidase 47
ILMN_1839719	0.00632	0.107	LOC102724002	uncharacterized LOC102724002
ILMN_1717099	0.0109	0.107	DSCR3	DSCR3 arrestin fold containing
ILMN_2391141	0.0115	0.107	UBE3A	ubiquitin protein ligase E3A
ILMN_1677532	0.0116	0.107	TARDBP	TAR DNA binding protein
ILMN_1738179	0.0145	0.107	FOXP1	forkhead box P1
ILMN_1693410	0.0167	0.107	BRI3BP	BRI3 binding protein
ILMN_1781231	0.0168	0.107	SLC25A38	solute carrier family 25 member 38
ILMN_1685156	0.0172	0.107
ILMN_1682818	0.0224	0.107
ILMN_1665831	0.0267	0.107	CLPTM1	CLPTM1, transmembrane protein
ILMN_3247064	0.0276	0.107	SNRNP40	small nuclear ribonucleoprotein U5 subunit 40
ILMN_1783120	0.0324	0.107	SLMAP	sarcolemma associated protein
ILMN_2385688	0.0393	0.107	RABL2B	RAB, member of RAS oncogene family-like 2B
ILMN_2401714	0.0456	0.107	MS4A1	membrane spanning 4-domains A1
ILMN_1726520	0.00121	0.106	TDP1	tyrosyl-DNA phosphodiesterase 1
ILMN_1795257	0.00197	0.106	GPT	glutamic--pyruvic transaminase
ILMN_1761764	0.00629	0.106	ALKBH7	alkB homolog 7
ILMN_1773363	0.00817	0.106	CIITA	class II major histocompatibility complex transactivator
ILMN_1778876	0.0121	0.106	FAM179B	family with sequence similarity 179 member B
ILMN_2258816	0.0126	0.106	SAMD3	sterile alpha motif domain containing 3
ILMN_2229969	0.0126	0.106	ERO1B	endoplasmic reticulum oxidoreductase 1 beta
ILMN_1726786	0.017	0.106	TNRC6B	trinucleotide repeat containing 6B
ILMN_1774091	0.0173	0.106	FECH	ferrochelatase
ILMN_2326997	0.0216	0.106	DHPS	deoxyhypusine synthase
ILMN_2320850	0.0228	0.106	UBE2D3	ubiquitin conjugating enzyme E2 D3
ILMN_1885728	0.0363	0.106
ILMN_1793371	0.0388	0.106	KIAA0430	KIAA0430
ILMN_1853631	8.1e-05	0.105
ILMN_1769449	0.00549	0.105	MBLAC2	metallo-beta-lactamase domain containing 2
ILMN_1698677	0.00824	0.105	HPF1	histone PARylation factor 1
ILMN_1655165	0.00974	0.105	RNF138	ring finger protein 138
ILMN_3235185	0.0101	0.105	SNRNP200	small nuclear ribonucleoprotein U5 subunit 200
ILMN_1727001	0.0133	0.105	DDX46	DEAD-box helicase 46
ILMN_1734880	0.0176	0.105
ILMN_3227732	0.0222	0.105
ILMN_2303166	0.0262	0.105	MBNL3	muscleblind like splicing regulator 3
ILMN_3187535	0.0301	0.105
ILMN_1763605	0.0316	0.105	DIDO1	death inducer-obliterator 1
ILMN_1799487	0.0324	0.105	N4BP2L1	NEDD4 binding protein 2 like 1
ILMN_1721989	0.0331	0.105	ATP5F1	ATP synthase, H+ transporting, mitochondrial Fo complex subunit B1
ILMN_1687857	0.0347	0.105	ST6GALNAC4	ST6 N-acetylgalactosaminide alpha-2,6-sialyltransferase 4
ILMN_2059886	0.0363	0.105	TTC38	tetratricopeptide repeat domain 38
ILMN_1814173	0.0413	0.105	SMARCA4	SWI/SNF related, matrix associated, actin dependent regulator of chromatin, subfamily a, member 4
ILMN_1676003	0.0497	0.105	PNOC	prepronociceptin
ILMN_1740606	0.000214	0.104	RTKN2	rhotekin 2
ILMN_1652650	0.000739	0.104	SH3KBP1	SH3 domain containing kinase binding protein 1
ILMN_1807095	0.000843	0.104	MRPS36	mitochondrial ribosomal protein S36
ILMN_2329569	0.0039	0.104	C9orf116	chromosome 9 open reading frame 116
ILMN_1669692	0.00665	0.104	IKZF3	IKAROS family zinc finger 3
ILMN_2125017	0.00875	0.104	TIGIT	T-cell immunoreceptor with Ig and ITIM domains
ILMN_3235917	0.0121	0.104	DCAF10	DDB1 and CUL4 associated factor 10
ILMN_1739032	0.0137	0.104	TMEM70	transmembrane protein 70
ILMN_1696021	0.0203	0.104	KPNA6	karyopherin subunit alpha 6
ILMN_1754045	0.0294	0.104	FANCL	Fanconi anemia complementation group L
ILMN_1841334	0.0365	0.104	CREB1	cAMP responsive element binding protein 1
ILMN_2367707	0.0406	0.104	PKN1	protein kinase N1
ILMN_2241775	0.0409	0.104	TROVE2	TROVE domain family member 2
ILMN_1684352	0.000169	0.103	TRIM45	tripartite motif containing 45
ILMN_1747882	0.0011	0.103	NOS2	nitric oxide synthase 2
ILMN_3234615	0.00218	0.103
ILMN_1686454	0.00599	0.103	TIFA	TRAF interacting protein with forkhead associated domain
ILMN_1692020	0.00651	0.103	PRSS16	protease, serine 16
ILMN_2227533	0.0187	0.103	ABHD14B	abhydrolase domain containing 14B
ILMN_1784299	0.0212	0.103	C19orf43	chromosome 19 open reading frame 43
ILMN_1778478	0.0326	0.103	CCDC28B	coiled-coil domain containing 28B
ILMN_1728305	0.0496	0.103	PUM2	pumilio RNA binding family member 2
ILMN_1691575	0.0499	0.103	SNX2	sorting nexin 2
ILMN_2137625	3.67e-07	0.102	GPAT2	glycerol-3-phosphate acyltransferase 2, mitochondrial
ILMN_3225521	0.00038	0.102
ILMN_1730825	0.00507	0.102	SGO1	shugoshin 1
ILMN_1692591	0.0051	0.102	RNF183	ring finger protein 183
ILMN_1849941	0.00875	0.102	MAPK8	mitogen-activated protein kinase 8
ILMN_1795906	0.00948	0.102	PCBD1	pterin-4 alpha-carbinolamine dehydratase 1
ILMN_1739659	0.0103	0.102	ZDHHC6	zinc finger DHHC-type containing 6
ILMN_1815168	0.0176	0.102	HVCN1	hydrogen voltage gated channel 1
ILMN_1658425	0.0283	0.102	DAG1	dystroglycan 1
ILMN_1866216	0.0333	0.102
ILMN_3300358	0.0482	0.102	ZNF84	zinc finger protein 84
ILMN_1756445	0.000714	0.101	PMF1	polyamine-modulated factor 1
ILMN_1707481	0.00154	0.101	ZBTB44	zinc finger and BTB domain containing 44
ILMN_2207419	0.00356	0.101	INTS6L	integrator complex subunit 6 like
ILMN_1684802	0.00409	0.101	TAF5	TATA-box binding protein associated factor 5
ILMN_1796397	0.0121	0.101	CISD2	CDGSH iron sulfur domain 2
ILMN_2334042	0.0122	0.101	THYN1	thymocyte nuclear protein 1
ILMN_2070355	0.0132	0.101	SDHAF1	succinate dehydrogenase complex assembly factor 1
ILMN_1801600	0.0142	0.101	CCDC97	coiled-coil domain containing 97
ILMN_1784780	0.0168	0.101	CIC	capicua transcriptional repressor
ILMN_1685781	0.0181	0.101	GON7	GON7, KEOPS complex subunit homolog
ILMN_1697670	0.0193	0.101	SRRM1	serine and arginine repetitive matrix 1
ILMN_1666634	0.0245	0.101	FAF1	Fas associated factor 1
ILMN_1785198	0.0476	0.101	POLE3	DNA polymerase epsilon 3, accessory subunit
ILMN_1681845	0.048	0.101	PAPD4	poly(A) RNA polymerase D4, non-canonical
ILMN_3227912	0.0484	0.101
ILMN_1799128	0.0487	0.101	SLC30A9	solute carrier family 30 member 9
ILMN_3231390	0.0491	0.101	NHP2	NHP2 ribonucleoprotein
ILMN_2137208	0.00038	0.1	GOLT1A	golgi transport 1A
ILMN_2383516	0.000998	0.1	WDR7	WD repeat domain 7
ILMN_2089458	0.00624	0.1	SASS6	SAS-6 centriolar assembly protein
ILMN_1688565	0.00874	0.1	ZNF580	zinc finger protein 580
ILMN_2413064	0.00889	0.1	ST6GALNAC4	ST6 N-acetylgalactosaminide alpha-2,6-sialyltransferase 4
ILMN_1756043	0.00903	0.1	WDHD1	WD repeat and HMG-box DNA binding protein 1
ILMN_1793724	0.0107	0.1	TAMM41	TAM41 mitochondrial translocator assembly and maintenance homolog
ILMN_1778734	0.044	0.1	MTMR10	myotubularin related protein 10
ILMN_1812080	0.000165	0.0999	PARP16	poly(ADP-ribose) polymerase family member 16
ILMN_1747217	0.0209	0.0999	C15orf41	chromosome 15 open reading frame 41
ILMN_1815107	0.0313	0.0997	MATR3	matrin 3
ILMN_1711462	0.00621	0.0996	MNS1	meiosis specific nuclear structural 1
ILMN_1704079	0.0161	0.0996	RBM38	RNA binding motif protein 38
ILMN_2105966	0.0312	0.0996	SLC35A4	solute carrier family 35 member A4
ILMN_1756355	0.04	0.0995	NDUFS3	NADH:ubiquinone oxidoreductase core subunit S3
ILMN_1807031	0.00162	0.0994	C14orf28	chromosome 14 open reading frame 28
ILMN_2058347	0.00859	0.0994	NT5DC1	5'-nucleotidase domain containing 1
ILMN_3249240	0.0138	0.0994	C4orf46	chromosome 4 open reading frame 46
ILMN_1718136	0.0142	0.0994	UQCRHL	ubiquinol-cytochrome c reductase hinge protein like
ILMN_1733276	0.0472	0.0994	CYSLTR1	cysteinyl leukotriene receptor 1
ILMN_1737211	0.0491	0.0994	ZNF585A	zinc finger protein 585A
ILMN_1663577	0.000391	0.0993	S100PBP	S100P binding protein
ILMN_1805693	0.0172	0.0993	GMIP	GEM interacting protein
ILMN_2411127	0.0299	0.0993	YBEY	ybeY metallopeptidase (putative)
ILMN_1706021	0.0353	0.0991	TMPRSS4	transmembrane protease, serine 4
ILMN_2385866	0.0044	0.099	PHF1	PHD finger protein 1
ILMN_1725644	0.00357	0.0989	UBE2D2	ubiquitin conjugating enzyme E2 D2
ILMN_1750003	0.00492	0.0989	CD200R1	CD200 receptor 1
ILMN_1883298	0.024	0.0988
ILMN_1658758	0.0081	0.0987	NPB	neuropeptide B
ILMN_1754211	0.000878	0.0986	DCLRE1C	DNA cross-link repair 1C
ILMN_1716821	0.00612	0.0986	GORASP1	golgi reassembly stacking protein 1
ILMN_2197519	0.0355	0.0986	ZNF627	zinc finger protein 627
ILMN_2049536	0.0494	0.0984	TRPV2	transient receptor potential cation channel subfamily V member 2
ILMN_1880521	0.0109	0.0983	RFX3	regulatory factor X3
ILMN_2412214	0.0193	0.0983	LGALS9	galectin 9
ILMN_1678810	0.0208	0.0983
ILMN_1764549	0.0238	0.0983	UBE3A	ubiquitin protein ligase E3A
ILMN_1694126	0.00292	0.0982	KIF24	kinesin family member 24
ILMN_2094938	0.0107	0.0982	OMA1	OMA1 zinc metallopeptidase
ILMN_1759341	0.0181	0.0982	MAN2B1	mannosidase alpha class 2B member 1
ILMN_1776724	0.0259	0.0982	LYPD6	LY6/PLAUR domain containing 6
ILMN_1794213	0.00725	0.0981	ABHD14A	abhydrolase domain containing 14A
ILMN_1729748	0.0429	0.0981	PEF1	penta-EF-hand domain containing 1
ILMN_1799113	0.019	0.0979	CEP83	centrosomal protein 83
ILMN_1737992	0.0465	0.0979	CRAT	carnitine O-acetyltransferase
ILMN_1761275	0.00615	0.0978	FUT6	fucosyltransferase 6
ILMN_1713966	0.0481	0.0975
ILMN_1762622	0.000117	0.0974	FAM111B	family with sequence similarity 111 member B
ILMN_2099594	0.0491	0.0974	SRP9	signal recognition particle 9
ILMN_1795463	0.00289	0.0971	MORC4	MORC family CW-type zinc finger 4
ILMN_1748968	0.00952	0.0971	ATG10	autophagy related 10
ILMN_1690880	0.00876	0.0969	CTAGE5	CTAGE family member 5, ER export factor
ILMN_2303170	0.0228	0.0969	MBNL3	muscleblind like splicing regulator 3
ILMN_2366710	0.00567	0.0967	UQCR10	ubiquinol-cytochrome c reductase, complex III subunit X
ILMN_2291644	0.00805	0.0967	SIRT5	sirtuin 5
ILMN_1733562	0.0214	0.0967	TFB1M	transcription factor B1, mitochondrial
ILMN_1688404	0.0354	0.0966	ZMYM4	zinc finger MYM-type containing 4
ILMN_3291413	0.0234	0.0965
ILMN_1776375	0.0339	0.0965	PIN1	peptidylprolyl cis/trans isomerase, NIMA-interacting 1
ILMN_1687273	0.0145	0.0964
ILMN_1652736	0.00265	0.0963	RPS6KA3	ribosomal protein S6 kinase A3
ILMN_2182348	0.011	0.0963	SMC3	structural maintenance of chromosomes 3
ILMN_1810116	0.000503	0.0961	INPP5B	inositol polyphosphate-5-phosphatase B
ILMN_1754130	0.0123	0.096	TRIM52	tripartite motif containing 52
ILMN_1690268	0.0459	0.096	HNRNPUL1	heterogeneous nuclear ribonucleoprotein U like 1
ILMN_1724062	0.00516	0.0959	LIN54	lin-54 DREAM MuvB core complex component
ILMN_2211003	0.0167	0.0959	GAS2L3	growth arrest specific 2 like 3
ILMN_1680246	0.0297	0.0959	MAT2B	methionine adenosyltransferase 2B
ILMN_2314140	0.0351	0.0959	PAX6	paired box 6
ILMN_2090607	0.00372	0.0958	IRF2	interferon regulatory factor 2
ILMN_1680831	0.0237	0.0958
ILMN_1715908	0.0248	0.0958	NCAPH2	non-SMC condensin II complex subunit H2
ILMN_1718672	0.0321	0.0958	NHP2	NHP2 ribonucleoprotein
ILMN_1776147	0.0333	0.0958	C21orf59	chromosome 21 open reading frame 59
ILMN_1813572	0.00742	0.0957	IL16	interleukin 16
ILMN_2414762	0.0347	0.0957	TLR10	toll like receptor 10
ILMN_1723333	0.0389	0.0957	SCGB2A2	secretoglobin family 2A member 2
ILMN_1739083	0.0467	0.0957	SIRT1	sirtuin 1
ILMN_2223380	0.0203	0.0956	PPWD1	peptidylprolyl isomerase domain and WD repeat containing 1
ILMN_1769031	0.023	0.0956	MTOR	mechanistic target of rapamycin
ILMN_2410864	0.00365	0.0955	RAB28	RAB28, member RAS oncogene family
ILMN_1659158	0.00411	0.0954	SAMD3	sterile alpha motif domain containing 3
ILMN_1803652	0.0196	0.0954	TMEM268	transmembrane protein 268
ILMN_1737663	0.00059	0.0952
ILMN_2093864	0.000595	0.0952	ZNF571	zinc finger protein 571
ILMN_1683441	0.0372	0.0951	NCAPD3	non-SMC condensin II complex subunit D3
ILMN_1873540	0.0488	0.0949	LOC107987345	uncharacterized LOC107987345
ILMN_1760049	0.019	0.0948	SERGEF	secretion regulating guanine nucleotide exchange factor
ILMN_1666364	0.0214	0.0948	COQ10A	coenzyme Q10A
ILMN_1705928	0.00882	0.0947	SNRNP200	small nuclear ribonucleoprotein U5 subunit 200
ILMN_1671837	0.0369	0.0945
ILMN_2137536	0.0435	0.0945	ZZZ3	zinc finger ZZ-type containing 3
ILMN_1745389	3.9e-06	0.0944	KIAA1328	KIAA1328
ILMN_2185675	0.000124	0.0943	FAM159A	family with sequence similarity 159 member A
ILMN_1715555	0.00224	0.0943	DBP	D-box binding PAR bZIP transcription factor
ILMN_1792825	0.0225	0.0943	ARIH2	ariadne RBR E3 ubiquitin protein ligase 2
ILMN_2338348	9.57e-05	0.0942	UBASH3A	ubiquitin associated and SH3 domain containing A
ILMN_1721712	0.0174	0.0942	SYNGR1	synaptogyrin 1
ILMN_1890614	0.0336	0.0942	FAM212B	family with sequence similarity 212 member B
ILMN_3242462	0.0154	0.0941	UHRF1BP1	UHRF1 binding protein 1
ILMN_1658399	0.022	0.094	KLRG1	killer cell lectin like receptor G1
ILMN_1784985	0.00532	0.0939	PRRT3	proline rich transmembrane protein 3
ILMN_1680111	0.0167	0.0939	AHDC1	AT-hook DNA binding motif containing 1
ILMN_1803813	0.0382	0.0939	ASTE1	asteroid homolog 1 (Drosophila)
ILMN_2346649	0.0035	0.0938	ZNF473	zinc finger protein 473
ILMN_1798546	0.0096	0.0938	HDAC6	histone deacetylase 6
ILMN_1811636	0.0488	0.0938	IFT57	intraflagellar transport 57
ILMN_1717855	0.00913	0.0937	PFDN1	prefoldin subunit 1
ILMN_1705733	0.0138	0.0937	RPRD2	regulation of nuclear pre-mRNA domain containing 2
ILMN_1763310	0.0106	0.0935
ILMN_1682008	0.000236	0.0934	TCF19	transcription factor 19
ILMN_1658902	0.0141	0.0934	DEAF1	DEAF1, transcription factor
ILMN_1745826	0.00775	0.0933
ILMN_1720088	0.0128	0.0933	SREK1	splicing regulatory glutamic acid and lysine rich protein 1
ILMN_1665260	0.0262	0.0933
ILMN_1800390	0.0308	0.0932	ZNF511	zinc finger protein 511
ILMN_1754858	0.0385	0.0932	PASK	PAS domain containing serine/threonine kinase
ILMN_2319414	0.0357	0.0931	BTF3	basic transcription factor 3
ILMN_1688070	0.02	0.093
ILMN_1667315	0.0435	0.093
ILMN_1793290	0.0444	0.093	WDR60	WD repeat domain 60
ILMN_1806725	0.00491	0.0929	PDCD1	programmed cell death 1
ILMN_1744129	0.00623	0.0929	DTX2	deltex E3 ubiquitin ligase 2
ILMN_1703327	0.0154	0.0929	PSTPIP1	proline-serine-threonine phosphatase interacting protein 1
ILMN_1657634	3.88e-05	0.0928	FANCD2	Fanconi anemia complementation group D2
ILMN_1775085	0.00167	0.0927	ZNF232	zinc finger protein 232
ILMN_1742976	0.00702	0.0927	ZFP30	ZFP30 zinc finger protein
ILMN_1793578	0.0434	0.0926	ZFP37	ZFP37 zinc finger protein
ILMN_1659771	0.0448	0.0926	RPL13AP3	ribosomal protein L13a pseudogene 3
ILMN_2400648	0.0118	0.0925	SRGAP3	SLIT-ROBO Rho GTPase activating protein 3
ILMN_1790603	0.0377	0.0925	ATPAF1	ATP synthase mitochondrial F1 complex assembly factor 1
ILMN_1761560	0.0443	0.0925	PHF13	PHD finger protein 13
ILMN_1718309	0.0257	0.0924	COX15	COX15, cytochrome c oxidase assembly homolog
ILMN_3236061	0.0373	0.0924
ILMN_1753190	0.0405	0.0923	ERCC6L2	ERCC excision repair 6 like 2
ILMN_1804137	0.0168	0.0922	ATP11C	ATPase phospholipid transporting 11C
ILMN_1656378	0.0249	0.0922	NMT2	N-myristoyltransferase 2
ILMN_1722738	0.0233	0.0921	ROGDI	rogdi homolog
ILMN_3238137	0.0434	0.0921
ILMN_1708382	0.0205	0.092	ELP6	elongator acetyltransferase complex subunit 6
ILMN_1752793	0.0337	0.092	SAP18	Sin3A associated protein 18
ILMN_1776327	0.0351	0.092
ILMN_3251155	0.0376	0.092	PCBP2	poly(rC) binding protein 2
ILMN_1784678	0.0394	0.0919	PBX1	PBX homeobox 1
ILMN_1675671	0.00475	0.0918	ICOSLG	inducible T-cell costimulator ligand
ILMN_2059357	0.012	0.0916	KLRC2	killer cell lectin like receptor C2
ILMN_2407619	0.012	0.0914	CDC25C	cell division cycle 25C
ILMN_1741392	0.0193	0.0914	SLC25A20	solute carrier family 25 member 20
ILMN_1903159	0.0449	0.0914	PPM1A	protein phosphatase, Mg2+/Mn2+ dependent 1A
ILMN_1669015	0.0348	0.0912	XPNPEP1	X-prolyl aminopeptidase 1
ILMN_1675878	0.0281	0.0911	PDCL3P4	phosducin-like 3 pseudogene 4
ILMN_1808122	3.7e-06	0.091
ILMN_2336728	0.0295	0.0909	DLG3	discs large MAGUK scaffold protein 3
ILMN_1659874	0.0287	0.0906	SCAF4	SR-related CTD associated factor 4
ILMN_3301440	0.0127	0.0905
ILMN_2400947	0.0388	0.0905	CELF2	CUGBP, Elav-like family member 2
ILMN_1808566	0.0132	0.0904	MFSD13A	major facilitator superfamily domain containing 13A
ILMN_1676002	0.0308	0.0903	QRICH1	glutamine rich 1
ILMN_2249282	0.0446	0.0903	TIPRL	TOR signaling pathway regulator
ILMN_1795922	0.0477	0.0903	ZNF830	zinc finger protein 830
ILMN_1765547	0.00714	0.0902	IRF2	interferon regulatory factor 2
ILMN_2395981	0.0273	0.0902	PYHIN1	pyrin and HIN domain family member 1
ILMN_2351309	0.041	0.0902	TIAL1	TIA1 cytotoxic granule-associated RNA binding protein-like 1
ILMN_2196588	0.0238	0.09	C18orf32	chromosome 18 open reading frame 32
ILMN_1773018	0.0322	0.09	CUEDC2	CUE domain containing 2
ILMN_1656082	0.0362	0.0899	H3F3A	H3 histone, family 3A
ILMN_1808860	0.0273	0.0898	STX5	syntaxin 5
ILMN_1656574	0.0465	0.0898	PCGF6	polycomb group ring finger 6
ILMN_2278561	0.0212	0.0897	RABL2A	RAB, member of RAS oncogene family-like 2A
ILMN_1701911	0.0165	0.0896	DCANP1	dendritic cell associated nuclear protein
ILMN_1734827	0.0213	0.0896	MKI67	marker of proliferation Ki-67
ILMN_1662174	0.0361	0.0896	ORMDL3	ORMDL sphingolipid biosynthesis regulator 3
ILMN_1724230	0.0385	0.0896
ILMN_1688000	0.039	0.0896	POLDIP3	DNA polymerase delta interacting protein 3
ILMN_1710758	0.0494	0.0896	RNF20	ring finger protein 20
ILMN_2154455	0.0123	0.0895	ZNF330	zinc finger protein 330
ILMN_1719471	0.0253	0.0892	MSH3	mutS homolog 3
ILMN_1651628	0.031	0.0892	EXOC6	exocyst complex component 6
ILMN_3242405	0.0067	0.089	RMRP	RNA component of mitochondrial RNA processing endoribonuclease
ILMN_3204838	0.0207	0.0889
ILMN_2077680	0.0433	0.0889	CLDND2	claudin domain containing 2
ILMN_2172547	1.04e-06	0.0888	TRIM74	tripartite motif containing 74
ILMN_1656316	0.0262	0.0888	ZMYM3	zinc finger MYM-type containing 3
ILMN_1681829	0.0221	0.0887	ZNF606	zinc finger protein 606
ILMN_2217212	0.0207	0.0885	ZNF564	zinc finger protein 564
ILMN_1803192	5.96e-05	0.0884	WDR76	WD repeat domain 76
ILMN_1764694	0.000456	0.0884	ZFP14	ZFP14 zinc finger protein
ILMN_2371984	0.0108	0.0884	SMAD5	SMAD family member 5
ILMN_1652521	0.015	0.0882	MTMR9	myotubularin related protein 9
ILMN_1781290	0.044	0.0882	RHOA	ras homolog family member A
ILMN_1797184	0.0188	0.0881	PKN3	protein kinase N3
ILMN_3305899	0.0326	0.0881
ILMN_1712161	0.000429	0.088	BCOR	BCL6 corepressor
ILMN_1816713	0.0176	0.088
ILMN_1894172	1.64e-06	0.0879
ILMN_1792110	0.0164	0.0879	C10orf76	chromosome 10 open reading frame 76
ILMN_1746393	0.0397	0.0879	TSEN2	tRNA splicing endonuclease subunit 2
ILMN_1880052	0.027	0.0878
ILMN_1778650	0.000674	0.0877	VILL	villin like
ILMN_2352590	0.00858	0.0877	ZNF33A	zinc finger protein 33A
ILMN_1801572	0.00989	0.0877	C19orf44	chromosome 19 open reading frame 44
ILMN_2222992	0.0363	0.0877	ETF1	eukaryotic translation termination factor 1
ILMN_2193752	0.0145	0.0876	MBLAC2	metallo-beta-lactamase domain containing 2
ILMN_1814589	0.0496	0.0876
ILMN_1735064	0.00475	0.0875
ILMN_1668814	0.00834	0.0875	CENPM	centromere protein M
ILMN_1793522	0.0268	0.0875	PRKAB1	protein kinase AMP-activated non-catalytic subunit beta 1
ILMN_1811560	0.0317	0.0875
ILMN_1765116	0.00556	0.0874	PAOX	polyamine oxidase (exo-N4-amino)
ILMN_3241099	0.0334	0.0873	FAM172A	family with sequence similarity 172 member A
ILMN_1655924	0.039	0.0873	TRNT1	tRNA nucleotidyl transferase 1
ILMN_2144401	0.00825	0.0872	GLB1L2	galactosidase beta 1 like 2
ILMN_1762615	0.0138	0.0872	FAM175B	family with sequence similarity 175 member B
ILMN_1764096	0.0262	0.0872	KYAT1	kynurenine aminotransferase 1
ILMN_1689786	0.0321	0.0872	ASMTL	acetylserotonin O-methyltransferase-like
ILMN_2310968	0.00425	0.0871	RUFY1	RUN and FYVE domain containing 1
ILMN_1763887	0.0203	0.087	SFI1	SFI1 centrin binding protein
ILMN_3243682	0.0316	0.087	FAM213B	family with sequence similarity 213 member B
ILMN_3241446	0.0488	0.087	ODF3B	outer dense fiber of sperm tails 3B
ILMN_1726930	0.00889	0.0869	TRAPPC13	trafficking protein particle complex 13
ILMN_1800889	0.0341	0.0869	FIG4	FIG4 phosphoinositide 5-phosphatase
ILMN_1676983	0.005	0.0867	ZNF300	zinc finger protein 300
ILMN_2072140	0.0293	0.0867	BTF3L4	basic transcription factor 3 like 4
ILMN_1677292	0.0111	0.0866	C5orf30	chromosome 5 open reading frame 30
ILMN_1806487	0.0061	0.0865	FAM109B	family with sequence similarity 109 member B
ILMN_1913336	0.00105	0.0864	PGGT1B	protein geranylgeranyltransferase type I subunit beta
ILMN_1656840	0.00481	0.0863	VPS13D	vacuolar protein sorting 13 homolog D
ILMN_1778464	0.00698	0.0863	TRAPPC10	trafficking protein particle complex 10
ILMN_1690999	0.0216	0.0861	MED23	mediator complex subunit 23
ILMN_3176989	0.0321	0.0861	HAUS8	HAUS augmin like complex subunit 8
ILMN_1787823	0.0389	0.086
ILMN_1751773	0.0429	0.0858	POLD3	DNA polymerase delta 3, accessory subunit
ILMN_2401701	0.0433	0.0858	PCGF6	polycomb group ring finger 6
ILMN_1751871	0.00611	0.0856	STK11	serine/threonine kinase 11
ILMN_1684755	0.0226	0.0856	KAZALD1	Kazal type serine peptidase inhibitor domain 1
ILMN_1710000	0.0499	0.0855	PEX11G	peroxisomal biogenesis factor 11 gamma
ILMN_1779177	0.0322	0.0854	U2AF1L4	U2 small nuclear RNA auxiliary factor 1 like 4
ILMN_3234456	0.00239	0.0852	TSTD1	thiosulfate sulfurtransferase like domain containing 1
ILMN_1772486	0.00464	0.0852	ELF2	E74 like ETS transcription factor 2
ILMN_1766094	0.029	0.0852	MOSPD2	motile sperm domain containing 2
ILMN_3250893	0.00427	0.085	CNNM3	cyclin and CBS domain divalent metal cation transport mediator 3
ILMN_1738987	0.00394	0.0849	HS2ST1	heparan sulfate 2-O-sulfotransferase 1
ILMN_1717029	0.00587	0.0849	RTP5	receptor transporter protein 5 (putative)
ILMN_1804384	0.00923	0.0849	ASMTL	acetylserotonin O-methyltransferase-like
ILMN_1706859	0.0175	0.0848	SMDT1	single-pass membrane protein with aspartate rich tail 1
ILMN_3247781	0.0229	0.0846
ILMN_1721713	0.0394	0.0846	EXOSC9	exosome component 9
ILMN_1754149	0.0495	0.0846
ILMN_1699991	0.00306	0.0845	LCK	LCK proto-oncogene, Src family tyrosine kinase
ILMN_2346460	0.00878	0.0844	ICE2	interactor of little elongation complex ELL subunit 2
ILMN_1684943	0.0454	0.0844	TRAT1	T cell receptor associated transmembrane adaptor 1
ILMN_1696839	0.0462	0.0843	RPS27	ribosomal protein S27
ILMN_1791211	0.0496	0.0843	DOK2	docking protein 2
ILMN_1687840	0.0309	0.0842	ABCB7	ATP binding cassette subfamily B member 7
ILMN_1818632	0.000145	0.0841
ILMN_1765825	0.0185	0.0841	DCAF11	DDB1 and CUL4 associated factor 11
ILMN_2382431	0.00221	0.084
ILMN_2366334	0.0241	0.084	FERMT3	fermitin family member 3
ILMN_1782110	0.0188	0.0839	ZBTB21	zinc finger and BTB domain containing 21
ILMN_1763208	0.0343	0.0839	ZNF10	zinc finger protein 10
ILMN_3298870	0.000163	0.0837	FAM182B	family with sequence similarity 182 member B
ILMN_1740759	0.000552	0.0837	MAMDC4	MAM domain containing 4
ILMN_1806828	0.00321	0.0837	MRI1	methylthioribose-1-phosphate isomerase 1
ILMN_2356311	0.00722	0.0836	SMIM11A	small integral membrane protein 11A
ILMN_1673798	0.0238	0.0836	PPOX	protoporphyrinogen oxidase
ILMN_3248928	0.00597	0.0835	UBN2	ubinuclein 2
ILMN_3239653	0.0228	0.0835	RAX2	retina and anterior neural fold homeobox 2
ILMN_1821473	0.0429	0.0834
ILMN_2078334	0.00166	0.0833	CNOT10	CCR4-NOT transcription complex subunit 10
ILMN_1683533	0.00597	0.0833	CCDC66	coiled-coil domain containing 66
ILMN_1721540	0.0404	0.0833	NWD1	NACHT and WD repeat domain containing 1
ILMN_1911677	0.00397	0.0832
ILMN_1736068	0.0121	0.0832	CNOT8	CCR4-NOT transcription complex subunit 8
ILMN_1657884	0.0456	0.0832	NME2	NME/NM23 nucleoside diphosphate kinase 2
ILMN_1736972	0.000419	0.0831	GKAP1	G kinase anchoring protein 1
ILMN_1667510	0.0218	0.0831	C12orf65	chromosome 12 open reading frame 65
ILMN_1751898	0.0243	0.0831	C12orf4	chromosome 12 open reading frame 4
ILMN_1660133	0.00085	0.083
ILMN_2326324	0.0149	0.083	LDHC	lactate dehydrogenase C
ILMN_1784880	0.0457	0.083	TAF9B	TATA-box binding protein associated factor 9b
ILMN_1689029	0.00278	0.0829	WDR7	WD repeat domain 7
ILMN_3289508	0.0346	0.0829
ILMN_3258136	5.33e-07	0.0828
ILMN_1692895	4.38e-05	0.0828	PIK3R3	phosphoinositide-3-kinase regulatory subunit 3
ILMN_2153787	0.0096	0.0828	ARRDC5	arrestin domain containing 5
ILMN_1738449	0.021	0.0828	STIM2	stromal interaction molecule 2
ILMN_1745784	0.0398	0.0828	ZNF324	zinc finger protein 324
ILMN_1658821	0.00577	0.0827	SAMD1	sterile alpha motif domain containing 1
ILMN_1815083	0.00244	0.0826	NELFA	negative elongation factor complex member A
ILMN_1879480	0.0464	0.0826	CCNG2	cyclin G2
ILMN_1655382	0.000284	0.0825	DCLRE1B	DNA cross-link repair 1B
ILMN_1658684	0.000624	0.0825	ATP9B	ATPase phospholipid transporting 9B (putative)
ILMN_2070043	0.036	0.0825	PPM1K	protein phosphatase, Mg2+/Mn2+ dependent 1K
ILMN_1656274	0.00671	0.0824	PRPF38A	pre-mRNA processing factor 38A
ILMN_3249175	0.00239	0.0823	LINC00426	long intergenic non-protein coding RNA 426
ILMN_2395214	0.0449	0.0823	FMNL3	formin like 3
ILMN_1732554	0.00904	0.0822	ZNF346	zinc finger protein 346
ILMN_3244114	0.0482	0.0821	DHRS11	dehydrogenase/reductase 11
ILMN_1788040	4.49e-07	0.0819	ZPBP2	zona pellucida binding protein 2
ILMN_1745991	0.00609	0.0819	GNRH1	gonadotropin releasing hormone 1
ILMN_1668713	0.0241	0.0819	GABPB2	GA binding protein transcription factor beta subunit 2
ILMN_2330371	0.0274	0.0818	TATDN3	TatD DNase domain containing 3
ILMN_1760256	0.0462	0.0818	RBM22	RNA binding motif protein 22
ILMN_1786079	0.000225	0.0815	ZNF471	zinc finger protein 471
ILMN_1694708	0.049	0.0815
ILMN_1710017	0.0238	0.0814	CD79B	CD79b molecule
ILMN_1893511	0.02	0.0813
ILMN_1798712	0.0236	0.0813	USP4	ubiquitin specific peptidase 4
ILMN_2367818	0.00377	0.0812	CD40	CD40 molecule
ILMN_1736077	0.0285	0.0811	LIAS	lipoic acid synthetase
ILMN_1783610	0.0322	0.0811	HELLS	helicase, lymphoid-specific
ILMN_1792176	0.00176	0.081	TADA3	transcriptional adaptor 3
ILMN_1738646	0.0282	0.081	LY6K	lymphocyte antigen 6 complex, locus K
ILMN_3240605	0.00933	0.0809	ZNF488	zinc finger protein 488
ILMN_1665423	0.0362	0.0809	ZFP91	ZFP91 zinc finger protein
ILMN_1781276	0.000914	0.0808	TMCO4	transmembrane and coiled-coil domains 4
ILMN_1779882	0.00144	0.0808	SOWAHA	sosondowah ankyrin repeat domain family member A
ILMN_2331062	0.0434	0.0808	CBFA2T2	CBFA2/RUNX1 translocation partner 2
ILMN_1837220	0.0165	0.0806	ZNF81	zinc finger protein 81
ILMN_1767801	0.000171	0.0805	SAMD10	sterile alpha motif domain containing 10
ILMN_1698770	0.0412	0.0805	NADK2	NAD kinase 2, mitochondrial
ILMN_1652006	4.2e-05	0.0802	SMC1A	structural maintenance of chromosomes 1A
ILMN_1721034	0.00278	0.0802	ZNF227	zinc finger protein 227
ILMN_1675150	0.0277	0.0801	HKR1	HKR1, GLI-Kruppel zinc finger family member
ILMN_1756146	0.0453	0.0801	WDR45	WD repeat domain 45
ILMN_1807524	7.53e-08	0.08	MEI1	meiotic double-stranded break formation protein 1
ILMN_1734346	0.0058	0.0798	IZUMO4	IZUMO family member 4
ILMN_1763467	0.00152	0.0797	LY6G5C	lymphocyte antigen 6 complex, locus G5C
ILMN_1889555	0.000494	0.0795
ILMN_1707181	0.00297	0.0795
ILMN_2052863	0.00855	0.0795	RNF5P1	ring finger protein 5 pseudogene 1
[truncated: 3,024 more rows]

## Sheet: Cell Lines HPV+Smoke+ vs HPV-Sm
ID	P.Value	logFC	Gene.symbol	Gene.title
A_32_P29703	1.44e-08	4.88307	ABCA17P	ATP binding cassette subfamily A member 17, pseudogene
A_23_P300600	0.00453	4.85862	NEFH	neurofilament heavy polypeptide
A_23_P36882	0.00612	4.65025	NTS	neurotensin
A_23_P50517	3.61e-08	4.64191
A_23_P56197	1.04e-05	4.5846	CRLF1	cytokine receptor like factor 1
A_24_P369232	0.00781	4.57394	CCDC3	coiled-coil domain containing 3
A_32_P208350	2.3e-07	4.56625	TDRD9	tudor domain containing 9
A_23_P374844	0.03	4.46835	GAL	galanin and GMAP prepropeptide
A_23_P208991	8.86e-05	4.12773	PALM	paralemmin
A_23_P68487	0.0291	4.12446	BMP7	bone morphogenetic protein 7
A_23_P74449	0.00436	4.09932	HPDL	4-hydroxyphenylpyruvate dioxygenase like
A_23_P138655	0.00691	4.05686	CYP26A1	cytochrome P450 family 26 subfamily A member 1
A_24_P149036	0.041	4.02608	DPYSL3	dihydropyrimidinase like 3
A_24_P379969	0.00731	3.88427	SOX2	SRY-box 2
A_23_P254816	0.00285	3.86138	TCF15	transcription factor 15 (basic helix-loop-helix)
A_23_P52067	0.00514	3.80731	GRHL3	grainyhead like transcription factor 3
A_23_P401055	0.0189	3.7509	SOX2	SRY-box 2
A_23_P25964	0.000637	3.72947	GALC	galactosylceramidase
A_24_P184803	0.000196	3.7271	COCH	cochlin
A_23_P153676	8.76e-06	3.72694	TLE2	transducin like enhancer of split 2
A_24_P300394	0.00371	3.7058	GSTA2	glutathione S-transferase alpha 2
A_23_P211561	0.00113	3.69905	MEI1	meiotic double-stranded break formation protein 1
A_23_P68240	0.00164	3.54818	GPAT2	glycerol-3-phosphate acyltransferase 2, mitochondrial
A_23_P35444	0.000793	3.54505	INA	internexin neuronal intermediate filament protein alpha
A_23_P49865	8.5e-05	3.53637	YBX2	Y-box binding protein 2
A_24_P731549	0.00099	3.51502	FNDC10	fibronectin type III domain containing 10
A_32_P75902	0.000329	3.48436	MEIOB	meiosis specific with OB domains
A_24_P173823	0.00365	3.4706	PBX1	PBX homeobox 1
A_23_P351837	2.61e-05	3.46244	KLHL35	kelch like family member 35
A_23_P216664	0.0111	3.4166	FOXE1	forkhead box E1
A_24_P290087	0.015	3.39997
A_23_P335329	0.00194	3.35109	GNG4	G protein subunit gamma 4
A_23_P216667	0.0122	3.35099	FOXE1	forkhead box E1
A_24_P68088	8.29e-08	3.29129	TCAM1P	testicular cell adhesion molecule 1, pseudogene
A_23_P256581	0.000636	3.23457	PRDM13	PR/SET domain 13
A_23_P213050	0.0137	3.23338	HPGD	hydroxyprostaglandin dehydrogenase 15-(NAD)
A_23_P431305	2.72e-06	3.21961	FAM69B	family with sequence similarity 69 member B
A_24_P57631	0.00699	3.21513	GPC3	glypican 3
A_23_P6771	0.00747	3.20177	LMCD1	LIM and cysteine rich domains 1
A_24_P212860	0.0189	3.19929	TRMO	tRNA methyltransferase O
A_23_P22422	1.67e-05	3.17258	PNMA3	paraneoplastic Ma antigen 3
A_23_P352799	1.91e-08	3.16149	NPW	neuropeptide W
A_23_P140748	0.0051	3.16085	NDRG4	NDRG family member 4
A_32_P147622	9.86e-05	3.14909	MCF2L-AS1	MCF2L antisense RNA 1
A_23_P82588	0.0216	3.14197	FMC1	formation of mitochondrial complex V assembly factor 1 homolog
A_23_P104464	0.0336	3.12865	ALOX5	arachidonate 5-lipoxygenase
A_24_P382319	0.00658	3.12132	CEACAM1	carcinoembryonic antigen related cell adhesion molecule 1
A_23_P70968	0.0367	3.11951	HOXA7	homeobox A7
A_23_P58819	3.32e-10	3.11758	RANBP17	RAN binding protein 17
A_23_P32165	0.00112	3.09585	LHX2	LIM homeobox 2
A_23_P42595	2.43e-08	3.09276
A_23_P421483	0.00239	3.09134	CEACAM6	carcinoembryonic antigen related cell adhesion molecule 6
A_23_P435407	0.000445	3.07396	GPC4	glypican 4
A_23_P32444	0.00622	3.02804	MXRA8	matrix remodeling associated 8
A_23_P41804	0.0155	3.00217	NKD2	naked cuticle homolog 2
A_24_P694738	0.00026	2.99803	SNHG17	small nucleolar RNA host gene 17
A_23_P212159	0.00206	2.9647	NUP210	nucleoporin 210
A_32_P208120	0.00522	2.93777	CAMK1D	calcium/calmodulin dependent protein kinase ID
A_23_P93141	0.00698	2.92584	GSTA5	glutathione S-transferase alpha 5
A_23_P380181	0.000412	2.92331	LMO4	LIM domain only 4
A_23_P35617	0.0025	2.89109	PLCE1	phospholipase C epsilon 1
A_23_P65678	0.034	2.89018	FBN1	fibrillin 1
A_24_P307964	0.0381	2.86782	SOHLH1	spermatogenesis and oogenesis specific basic helix-loop-helix 1
A_23_P254507	0.00325	2.8536	HOPX	HOP homeobox
A_24_P184799	2.32e-05	2.84663	COCH	cochlin
A_23_P129064	0.013	2.84383	GATM	glycine amidinotransferase
A_23_P155079	6.53e-05	2.84026	SLC16A8	solute carrier family 16 member 8
A_23_P216071	0.000166	2.80977
A_32_P220591	0.0014	2.80886
A_32_P103945	2.63e-05	2.77436	B4GALT4	beta-1,4-galactosyltransferase 4
A_32_P220463	0.00628	2.76811	FBLL1	fibrillarin-like 1
A_23_P150979	0.0114	2.76501	MUCL1	mucin like 1
A_23_P61987	0.00416	2.74582	TMEM121	transmembrane protein 121
A_24_P165423	0.0338	2.74581	RBP7	retinol binding protein 7
A_23_P61149	0.0205	2.70546	INPP5D	inositol polyphosphate-5-phosphatase D
A_24_P333644	2.54e-07	2.70528	SYCP2	synaptonemal complex protein 2
A_23_P49546	0.003	2.70419	GRIN2C	glutamate ionotropic receptor NMDA type subunit 2C
A_23_P210224	0.00144	2.69721	DPYSL5	dihydropyrimidinase like 5
A_24_P327886	0.0121	2.67524	TCEA3	transcription elongation factor A3
A_24_P272313	0.000583	2.67421	KIAA1211L	KIAA1211 like
A_23_P345460	0.0204	2.66926
A_23_P90273	0.000652	2.66783	CHST8	carbohydrate sulfotransferase 8
A_23_P215419	0.00589	2.66567	ICA1	islet cell autoantigen 1
A_23_P137173	0.00777	2.66131	TMSB15A	thymosin beta 15a
A_23_P83298	0.00728	2.65239	PRRX2	paired related homeobox 2
A_23_P210675	7.84e-07	2.65015	SYCP2	synaptonemal complex protein 2
A_32_P107876	0.0157	2.64865	FRAS1	Fraser extracellular matrix complex subunit 1
A_23_P57760	0.00126	2.64224	PXYLP1	2-phosphoxylose phosphatase 1
A_24_P404540	0.00868	2.62017	ESF1	ESF1 nucleolar pre-rRNA processing protein homolog
A_23_P106322	3.67e-06	2.60784	CPEB1	cytoplasmic polyadenylation element binding protein 1
A_23_P4494	0.0023	2.59609	DSC2	desmocollin 2
A_24_P652609	0.00217	2.59071	CNTNAP3B	contactin associated protein-like 3B
A_23_P2674	0.0491	2.56981	KRT4	keratin 4
A_23_P48585	0.00708	2.56746	SALL2	spalt like transcription factor 2
A_23_P27332	0.0137	2.55234	TCF4	transcription factor 4
A_23_P77328	0.0107	2.54943	GCHFR	GTP cyclohydrolase I feedback regulator
A_23_P70318	5.32e-05	2.53243	ENPP4	ectonucleotide pyrophosphatase/phosphodiesterase 4 (putative)
A_23_P96369	0.0309	2.50744	CXorf57	chromosome X open reading frame 57
A_23_P164814	0.00572	2.50716	C19orf57	chromosome 19 open reading frame 57
A_23_P417951	0.00876	2.50692	TSPYL5	TSPY like 5
A_23_P115519	0.0129	2.49725	LCE3D	late cornified envelope 3D
A_23_P206290	6.48e-05	2.496	ADGRG5	adhesion G protein-coupled receptor G5
A_23_P41553	0.0217	2.49463
A_23_P350396	0.00015	2.49278	CDSN	corneodesmosin
A_23_P94186	0.0357	2.47073	LYPD2	LY6/PLAUR domain containing 2
A_23_P34375	0.0139	2.46416	TCEA3	transcription elongation factor A3
A_23_P164451	0.0178	2.44705	TBX2	T-box 2
A_23_P167005	0.0179	2.44365	GPR160	G protein-coupled receptor 160
A_23_P163306	0.00607	2.43524	CGNL1	cingulin like 1
A_32_P170664	0.000665	2.43467	ACER2	alkaline ceramidase 2
A_24_P72364	0.0397	2.42375	C6orf15	chromosome 6 open reading frame 15
A_23_P135417	0.00986	2.41693	GSTA1	glutathione S-transferase alpha 1
A_23_P310	0.00107	2.3976	MARCKSL1	MARCKS like 1
A_23_P43940	1.79e-05	2.39593	ADAMTSL3	ADAMTS like 3
A_23_P214300	0.00996	2.36305	GSTA2	glutathione S-transferase alpha 2
A_23_P64962	0.0247	2.36113
A_23_P145935	0.0144	2.35383	EPHB6	EPH receptor B6
A_23_P211899	8.04e-05	2.32838
A_23_P43476	0.00593	2.32035	VLDLR	very low density lipoprotein receptor
A_23_P21882	0.0321	2.31261
A_24_P20630	0.0175	2.31085	LEF1	lymphoid enhancer binding factor 1
A_24_P775659	0.00247	2.30848	ZFR2	zinc finger RNA binding protein 2
A_24_P933319	0.015	2.30281	RAB3B	RAB3B, member RAS oncogene family
A_32_P6408	0.000742	2.29462	ZNF853	zinc finger protein 853
A_23_P202004	0.0499	2.28763	PRTFDC1	phosphoribosyl transferase domain containing 1
A_23_P202334	0.00369	2.28393	FGFR2	fibroblast growth factor receptor 2
A_23_P107981	0.0259	2.28082	SULT2B1	sulfotransferase family 2B member 1
A_23_P379864	0.0341	2.27752	ASRGL1	asparaginase like 1
A_23_P78867	0.0221	2.25756	RYR1	ryanodine receptor 1
A_32_P198731	0.0272	2.2471	NEURL1B	neuralized E3 ubiquitin protein ligase 1B
A_23_P166526	0.00356	2.23904	RIBC2	RIB43A domain with coiled-coils 2
A_24_P192978	2.34e-06	2.23509	KLHL35	kelch like family member 35
A_23_P101905	0.0279	2.2347	APC2	APC2, WNT signaling pathway regulator
A_24_P376391	0.0481	2.22501	PLXND1	plexin D1
A_24_P344087	0.0241	2.22336	REC8	REC8 meiotic recombination protein
A_23_P12733	0.00111	2.22156	H2AFY2	H2A histone family member Y2
A_23_P58676	0.0108	2.22078	NPR3	natriuretic peptide receptor 3
A_32_P74206	1.74e-06	2.20787	LOC400707	uncharacterized LOC400707
A_23_P3424	0.0353	2.20379	RPP25	ribonuclease P/MRP subunit p25
A_32_P25397	3.01e-05	2.2037	PBX1	PBX homeobox 1
A_23_P84219	0.0357	2.19379	LIPH	lipase H
A_24_P548966	0.00914	2.17647	RAB3B	RAB3B, member RAS oncogene family
A_23_P391198	0.0152	2.17579	RAB11FIP1	RAB11 family interacting protein 1
A_23_P217319	0.0125	2.17479	FGF13	fibroblast growth factor 13
A_32_P7015	0.0261	2.15823	TSPAN15	tetraspanin 15
A_23_P91317	0.00651	2.1555	RAD21L1	RAD21 cohesin complex component like 1
A_24_P13083	0.00323	2.13827	TSPAN18	tetraspanin 18
A_23_P389987	6.55e-06	2.13803	TLX2	T-cell leukemia homeobox 2
A_23_P29124	0.00324	2.13541	GP1BB	glycoprotein Ib platelet beta subunit
A_23_P353524	0.0386	2.1301	IVL	involucrin
A_23_P46441	0.00811	2.12674	NECTIN4	nectin cell adhesion molecule 4
A_23_P82979	0.0173	2.11918	LAMC3	laminin subunit gamma 3
A_24_P358474	0.0123	2.11445
A_23_P44436	0.0158	2.10219	GKN1	gastrokine 1
A_24_P48856	0.018	2.09945	CBS	cystathionine-beta-synthase
A_32_P112493	0.000758	2.08073	PKDCC	protein kinase domain containing, cytoplasmic
A_32_P162709	0.0117	2.0742
A_24_P210406	0.00159	2.06869	KLF5	Kruppel like factor 5
A_24_P62530	0.00092	2.06838	RHOU	ras homolog family member U
A_23_P166823	0.0144	2.06392	TNNC1	troponin C1, slow skeletal and cardiac type
A_23_P115091	0.0277	2.05923	RAB25	RAB25, member RAS oncogene family
A_23_P250102	0.0206	2.05158	CAND2	cullin associated and neddylation dissociated 2 (putative)
A_32_P133884	0.0196	2.04837	TUSC1	tumor suppressor candidate 1
A_23_P257335	0.0012	2.04832	KHDRBS3	KH RNA binding domain containing, signal transduction associated 3
A_23_P323243	0.0392	2.04216	PNLDC1	PARN like, ribonuclease domain containing 1
A_23_P19176	0.00728	2.03857	C5orf46	chromosome 5 open reading frame 46
A_23_P353865	0.00555	2.03591	KRT19P2	keratin 19 pseudogene 2
A_23_P128215	0.0339	2.03214	SOCS2	suppressor of cytokine signaling 2
A_24_P230540	3.8e-05	2.02717	RNF212	ring finger protein 212
A_23_P7528	0.044	2.02504	DPYSL3	dihydropyrimidinase like 3
A_24_P14776	0.000254	2.02103	SYTL5	synaptotagmin like 5
A_32_P7721	0.012	2.01996	RORA	RAR related orphan receptor A
A_23_P19482	0.0276	2.01653	DDAH2	dimethylarginine dimethylaminohydrolase 2
A_23_P214079	1.59e-07	2.01229	SPINK1	serine peptidase inhibitor, Kazal type 1
A_23_P425681	0.0385	2.01175	CCK	cholecystokinin
A_23_P349406	0.012	2.01137	RIMKLA	ribosomal modification protein rimK like family member A
A_23_P218442	0.000145	2.00975	CEACAM6	carcinoembryonic antigen related cell adhesion molecule 6
A_23_P345183	0.0168	2.00873	NMNAT2	nicotinamide nucleotide adenylyltransferase 2
A_23_P153301	5.3e-05	2.00794	CEACAM5	carcinoembryonic antigen related cell adhesion molecule 5
A_24_P130962	0.0196	2.00076	TOR3A	torsin family 3 member A
A_32_P52227	0.00538	2.00071
A_23_P85008	0.0025	1.99825	MAOB	monoamine oxidase B
A_23_P26124	0.0291	1.99367	RORA	RAR related orphan receptor A
A_23_P381714	0.00754	1.99228	CA13	carbonic anhydrase 13
A_24_P91566	0.0238	1.99031	BMP7	bone morphogenetic protein 7
A_23_P6362	0.000285	1.98639	DERL3	derlin 3
A_23_P111860	0.0136	1.9853	RADIL	Rap associating with DIL domain
A_24_P418203	0.00383	1.97696	CNTNAP3	contactin associated protein-like 3
A_23_P130411	0.0088	1.97268	SERPINB11	serpin family B member 11 (gene/pseudogene)
A_23_P29975	0.0157	1.96258	C4orf19	chromosome 4 open reading frame 19
A_23_P124252	0.00262	1.9614	CAMK1D	calcium/calmodulin dependent protein kinase ID
A_23_P65532	0.0122	1.96065	PELI2	pellino E3 ubiquitin protein ligase family member 2
A_32_P49631	1.31e-07	1.95327
A_23_P503072	0.0163	1.95186	CCL28	C-C motif chemokine ligand 28
A_32_P166733	0.00355	1.94548
A_23_P25994	0.0148	1.94157	LGMN	legumain
A_24_P497843	0.0245	1.93929
A_23_P32955	0.0127	1.91237	MERTK	MER proto-oncogene, tyrosine kinase
A_32_P45844	9.41e-05	1.90617	SLC8A2	solute carrier family 8 member A2
A_23_P216779	0.0233	1.90514	NTRK2	neurotrophic receptor tyrosine kinase 2
A_23_P32175	0.0193	1.9047	LHX6	LIM homeobox 6
A_23_P160433	0.0155	1.89905	C1orf115	chromosome 1 open reading frame 115
A_24_P349750	0.000851	1.89224	LOC375196	uncharacterized LOC375196
A_32_P122226	0.0174	1.89192	AMDHD1	amidohydrolase domain containing 1
A_24_P371670	0.00073	1.89157	HNRNPA0	heterogeneous nuclear ribonucleoprotein A0
A_24_P788878	0.00399	1.88941	C2CD4B	C2 calcium dependent domain containing 4B
A_23_P208551	0.0465	1.88494	ADGRL1	adhesion G protein-coupled receptor L1
A_23_P89746	6.33e-05	1.88074	RAX	retina and anterior neural fold homeobox
A_23_P106661	0.02	1.8787	CMTM1	CKLF like MARVEL transmembrane domain containing 1
A_23_P31873	0.0194	1.87648	RAB11FIP1	RAB11 family interacting protein 1
A_23_P434118	0.000813	1.87645	CEACAM1	carcinoembryonic antigen related cell adhesion molecule 1
A_23_P154643	0.0385	1.86604	BMP7	bone morphogenetic protein 7
A_23_P140876	0.0206	1.86537	ABCA3	ATP binding cassette subfamily A member 3
A_23_P14508	0.0299	1.86277	TTC9	tetratricopeptide repeat domain 9
A_24_P890995	0.0162	1.86133
A_23_P303251	0.012	1.8532	PTCHD1	patched domain containing 1
A_23_P101908	0.0177	1.85228	APC2	APC2, WNT signaling pathway regulator
A_32_P231568	0.0128	1.84283	RASEF	RAS and EF-hand domain containing
A_32_P73507	0.000674	1.84072	CHDH	choline dehydrogenase
A_32_P103678	0.0058	1.83637
A_24_P326739	0.00399	1.83207	GLS2	glutaminase 2
A_23_P321846	0.025	1.8289	KCNS1	potassium voltage-gated channel modifier subfamily S member 1
A_23_P122493	0.0174	1.82565	TRIM31	tripartite motif containing 31
A_23_P76743	0.0336	1.82506	ASPG	asparaginase
A_23_P103601	0.0148	1.81571	MAN1C1	mannosidase alpha class 1C member 1
A_23_P58747	0.0306	1.81527	N4BP3	NEDD4 binding protein 3
A_23_P154784	0.00216	1.81245	BPIFB1	BPI fold containing family B member 1
A_32_P215556	0.0317	1.80408	TMEM161B-AS1	TMEM161B antisense RNA 1
A_23_P161659	0.00594	1.79317	SYT13	synaptotagmin 13
A_23_P29330	4.72e-07	1.78809	SMC1B	structural maintenance of chromosomes 1B
A_23_P97795	0.00241	1.78026	ACBD5	acyl-CoA binding domain containing 5
A_23_P130376	0.00268	1.77978	PIEZO2	piezo type mechanosensitive ion channel component 2
A_23_P30315	0.0216	1.77514	TRIM7	tripartite motif containing 7
A_23_P93737	0.0233	1.76744	DYNC1I1	dynein cytoplasmic 1 intermediate chain 1
A_23_P59960	0.0206	1.76599	CRISPLD1	cysteine rich secretory protein LCCL domain containing 1
A_23_P155335	0.00741	1.76587	PLD1	phospholipase D1
A_23_P254733	0.0244	1.76329	CENPU	centromere protein U
A_23_P64854	0.0413	1.75992	KRT75	keratin 75
A_23_P1029	0.000386	1.75583	MFAP2	microfibrillar associated protein 2
A_24_P122337	0.021	1.75496	SYTL4	synaptotagmin like 4
A_23_P134835	0.0252	1.75483	CSGALNACT1	chondroitin sulfate N-acetylgalactosaminyltransferase 1
A_24_P62505	0.00539	1.74232	COLGALT2	collagen beta(1-O)galactosyltransferase 2
A_23_P26511	0.0498	1.74118	GDPD3	glycerophosphodiester phosphodiesterase domain containing 3
A_23_P52430	0.00919	1.73956	WNT8B	Wnt family member 8B
A_32_P53603	0.00106	1.73571
A_24_P372012	0.00384	1.73416	ICA1	islet cell autoantigen 1
A_23_P325690	0.0346	1.72598	ANKRD35	ankyrin repeat domain 35
A_23_P5131	0.0414	1.72533	ISYNA1	inositol-3-phosphate synthase 1
A_23_P358370	0.00177	1.71005	FOXE1	forkhead box E1
A_23_P169007	0.000648	1.70842	NPM2	nucleophosmin/nucleoplasmin 2
A_23_P73787	0.00849	1.70426	NUDT10	nudix hydrolase 10
A_23_P162238	0.00555	1.70145	RAB5B	RAB5B, member RAS oncogene family
A_23_P53363	0.00691	1.69848	ATP23	ATP23 metallopeptidase and ATP synthase assembly factor homolog
A_23_P416774	0.0411	1.69179	CLIC5	chloride intracellular channel 5
A_24_P266131	0.00773	1.68543	FSTL4	follistatin like 4
A_23_P58862	0.000486	1.68074	FAM135A	family with sequence similarity 135 member A
A_32_P145010	0.00112	1.67904
A_24_P260639	0.0175	1.67806	HIST1H1D	histone cluster 1, H1d
A_23_P69293	0.00353	1.6773	CHDH	choline dehydrogenase
A_23_P211773	0.000109	1.67707	ACAP2	ArfGAP with coiled-coil, ankyrin repeat and PH domains 2
A_23_P92467	0.0266	1.67105	QRFPR	pyroglutamylated RFamide peptide receptor
A_23_P154500	0.00533	1.67028	DNMT3A	DNA methyltransferase 3 alpha
A_32_P221305	0.00199	1.66526	LINC00937	long intergenic non-protein coding RNA 937
A_32_P132589	0.0182	1.6585	ZYG11A	zyg-11 family member A, cell cycle regulator
A_32_P55462	0.0445	1.65731	ZFR2	zinc finger RNA binding protein 2
A_23_P151791	0.0256	1.65658	LTB4R	leukotriene B4 receptor
A_32_P151077	0.00148	1.65033	FGD5-AS1	FGD5 antisense RNA 1
A_32_P165297	0.0017	1.64968	MBNL3	muscleblind like splicing regulator 3
A_23_P165239	0.00742	1.64912	ZNF208	zinc finger protein 208
A_23_P259641	0.00367	1.64671	EZH2	enhancer of zeste 2 polycomb repressive complex 2 subunit
A_24_P85009	0.00168	1.64511	FGF13	fibroblast growth factor 13
A_24_P132703	0.00566	1.63877	IGFBPL1	insulin like growth factor binding protein like 1
A_24_P577694	0.012	1.63427	ADCY1	adenylate cyclase 1
A_24_P259607	0.00782	1.62889	SUSD4	sushi domain containing 4
A_23_P37897	0.00265	1.6281	C16orf62	chromosome 16 open reading frame 62
A_24_P146683	0.0236	1.62784	MSMB	microseminoprotein beta
A_23_P115316	0.0352	1.62691	TOR3A	torsin family 3 member A
A_24_P195092	0.0128	1.62595	SOHLH1	spermatogenesis and oogenesis specific basic helix-loop-helix 1
A_23_P146134	0.00981	1.62497	DUSP26	dual specificity phosphatase 26 (putative)
A_23_P392384	0.0294	1.62196	AIF1L	allograft inflammatory factor 1 like
A_24_P63109	0.00276	1.6208	PPP1R2	protein phosphatase 1 regulatory inhibitor subunit 2
A_23_P253495	0.0122	1.62055	GSTA3	glutathione S-transferase alpha 3
A_24_P342096	0.0452	1.61951	FAM27C	family with sequence similarity 27 member C
A_24_P245838	0.0252	1.61789	MGAT3	mannosyl (beta-1,4-)-glycoprotein beta-1,4-N-acetylglucosaminyltransferase
A_23_P152305	0.000675	1.61622	CDH11	cadherin 11
A_23_P349416	0.00848	1.61072	ERBB3	erb-b2 receptor tyrosine kinase 3
A_24_P410797	0.000316	1.60475
A_24_P153800	0.0069	1.6025	SUPT16H	SPT16 homolog, facilitates chromatin remodeling subunit
A_23_P90612	0.0299	1.6018	MCM6	minichromosome maintenance complex component 6
A_23_P75024	0.0208	1.60079	MSMB	microseminoprotein beta
A_23_P78944	0.0104	1.60063	AMH	anti-Mullerian hormone
A_32_P83049	0.0101	1.60032	EFR3B	EFR3 homolog B
A_23_P102551	0.00973	1.59894	MALL	mal, T-cell differentiation protein like
A_24_P206047	0.0194	1.59841	SLC25A4	solute carrier family 25 member 4
A_24_P398147	0.00974	1.59534	NEBL	nebulette
A_32_P459533	0.0338	1.58745	FCHO1	FCH domain only 1
A_23_P212665	0.0153	1.58486	ABCC5	ATP binding cassette subfamily C member 5
A_32_P705540	0.00857	1.57961	LOC100288721	uncharacterized LOC100288721
A_23_P62920	0.0167	1.57942	KIFAP3	kinesin associated protein 3
A_23_P22143	5.88e-08	1.57903	PDE6B	phosphodiesterase 6B
A_24_P548415	0.0059	1.57323	FGD5-AS1	FGD5 antisense RNA 1
A_23_P140450	0.0283	1.57217	SLC27A2	solute carrier family 27 member 2
A_32_P720220	0.000115	1.5702	LINC01559	long intergenic non-protein coding RNA 1559
A_32_P68408	0.00446	1.56927	CSNK1A1P1	casein kinase 1 alpha 1 pseudogene 1
A_24_P418744	0.0386	1.56323
A_24_P186274	0.00107	1.56054	IGFBPL1	insulin like growth factor binding protein like 1
A_24_P503729	0.0174	1.56038	MIR1245A	microRNA 1245a
A_23_P120227	0.0305	1.55359	LBH	limb bud and heart development
A_23_P251795	0.00748	1.55271	GPC2	glypican 2
A_23_P216132	0.000687	1.55015	WHSC1L1	Wolf-Hirschhorn syndrome candidate 1-like 1
A_23_P500998	0.0411	1.54953	HOXA9	homeobox A9
A_23_P254688	0.00404	1.54048	TMEM108	transmembrane protein 108
A_23_P165927	0.0325	1.53186	STMN3	stathmin 3
A_24_P932233	0.000564	1.53185	TET2	tet methylcytosine dioxygenase 2
A_24_P291588	0.00889	1.53185	DVL3	dishevelled segment polarity protein 3
A_32_P168727	0.0472	1.52902
A_24_P135319	4.21e-05	1.52802	CGNL1	cingulin like 1
A_23_P136504	0.000216	1.5276	SLC25A21	solute carrier family 25 member 21
A_23_P96285	0.00478	1.52282	REEP1	receptor accessory protein 1
A_23_P250385	0.0371	1.52222	HIST1H1B	histone cluster 1, H1b
A_23_P69573	0.00962	1.52023	GUCY1A3	guanylate cyclase 1 soluble subunit alpha
A_23_P41145	0.00889	1.51696	FAM3D	family with sequence similarity 3 member D
A_24_P916547	0.0472	1.5151
A_23_P8083	0.00673	1.51422	LY6G6C	lymphocyte antigen 6 complex, locus G6C
A_24_P913146	0.007	1.51225	HOPX	HOP homeobox
A_23_P86133	0.00164	1.51155	RPA2	replication protein A2
A_23_P160934	0.0119	1.50974	ANP32E	acidic nuclear phosphoprotein 32 family member E
A_23_P12884	0.0218	1.50911	GRK5	G protein-coupled receptor kinase 5
A_23_P311468	0.00298	1.5086	ZNF428	zinc finger protein 428
A_24_P13041	0.00392	1.5055	RTKN2	rhotekin 2
A_32_P211276	0.0427	1.50457
A_23_P37359	6.05e-06	1.5044	CIDEB	cell death-inducing DFFA-like effector b
A_32_P112623	0.0406	1.50279	FAM27E3	family with sequence similarity 27 member E3
A_23_P34376	0.0152	1.50173	TCEA3	transcription elongation factor A3
A_23_P52480	0.00726	1.50086	CYP2C18	cytochrome P450 family 2 subfamily C member 18
A_23_P150807	0.0135	1.49961	PPFIBP2	PPFIA binding protein 2
A_23_P114466	0.0287	1.49574	TBL1Y	transducin (beta)-like 1, Y-linked
A_23_P150394	0.00577	1.49385	FXYD6	FXYD domain containing ion transport regulator 6
A_24_P118361	0.0064	1.49246
A_23_P372255	0.0127	1.49152	ITPKB	inositol-trisphosphate 3-kinase B
A_23_P143247	0.0446	1.48974	TSHZ2	teashirt zinc finger homeobox 2
A_23_P59613	0.0402	1.48343	FZD9	frizzled class receptor 9
A_23_P18196	0.0394	1.48047	RFC4	replication factor C subunit 4
A_24_P276628	0.0112	1.47931	PPT1	palmitoyl-protein thioesterase 1
A_24_P399500	0.000703	1.47347	PCP2	Purkinje cell protein 2
A_24_P230675	0.000276	1.46849	SOCS2	suppressor of cytokine signaling 2
A_23_P131899	0.0411	1.4673	SDCBP2	syndecan binding protein 2
A_24_P938403	0.047	1.46673	JPH3	junctophilin 3
A_24_P301146	0.0454	1.46128	LMO7	LIM domain 7
A_24_P35478	0.0421	1.46104	PARD3	par-3 family cell polarity regulator
A_23_P218884	0.00295	1.46074	DVL3	dishevelled segment polarity protein 3
A_23_P137248	0.0385	1.45693	PRKY	protein kinase, Y-linked, pseudogene
A_23_P90359	0.00195	1.44946	NRTN	neurturin
A_23_P112078	0.00684	1.44504	MFHAS1	malignant fibrous histiocytoma amplified sequence 1
A_23_P304110	0.000388	1.44252	SOWAHA	sosondowah ankyrin repeat domain family member A
A_23_P253446	0.0164	1.4381	GAP43	growth associated protein 43
A_23_P256107	0.0382	1.43604	HPSE	heparanase
A_23_P53039	0.00145	1.42972	LDHC	lactate dehydrogenase C
A_23_P100240	0.0457	1.42795	CDH16	cadherin 16
A_32_P90346	0.000146	1.4263	RNF157-AS1	RNF157 antisense RNA 1
A_23_P352266	0.0179	1.42545	BCL2	BCL2, apoptosis regulator
A_23_P13713	0.0298	1.41981	PRPH	peripherin
A_23_P500542	0.00267	1.4194	DMBX1	diencephalon/mesencephalon homeobox 1
A_23_P301247	0.0252	1.41923	HIST2H2AC	histone cluster 2, H2ac
A_23_P134663	0.00931	1.41818	BAALC	brain and acute leukemia, cytoplasmic
A_23_P218879	0.047	1.41668	TREX1	three prime repair exonuclease 1
A_24_P57047	0.0229	1.41233	DLL3	delta like canonical Notch ligand 3
A_23_P213527	0.0219	1.40807
A_23_P57118	0.00538	1.40759	TGM3	transglutaminase 3
A_23_P425492	0.0322	1.40748
A_23_P306964	0.0147	1.40425	SEPT11	septin 11
A_32_P57810	7.06e-05	1.40173	RNF157	ring finger protein 157
A_23_P77304	0.0104	1.39721	AP3B2	adaptor related protein complex 3 beta 2 subunit
A_23_P25873	0.0137	1.39705	WDHD1	WD repeat and HMG-box DNA binding protein 1
A_24_P339514	0.0427	1.39115	CYP2B6	cytochrome P450 family 2 subfamily B member 6
A_23_P88351	0.019	1.38914	ATL1	atlastin GTPase 1
A_23_P214208	0.0171	1.38889	CNR1	cannabinoid receptor 1
A_23_P394986	0.00289	1.38824	CREG2	cellular repressor of E1A stimulated genes 2
A_24_P14634	0.0108	1.3877	EMID1	EMI domain containing 1
A_23_P310086	0.0112	1.38739	BEND6	BEN domain containing 6
A_24_P128140	0.0408	1.38601	TPGS2	tubulin polyglutamylase complex subunit 2
A_23_P121037	0.0032	1.38516	PODXL2	podocalyxin like 2
A_23_P314811	0.0253	1.38391	SLC10A4	solute carrier family 10 member 4
A_24_P835388	0.0127	1.3817
A_23_P20532	0.0309	1.37884
A_23_P216812	0.00241	1.37836	CDKN2B	cyclin dependent kinase inhibitor 2B
A_23_P114879	0.034	1.37675	HOOK1	hook microtubule tethering protein 1
A_24_P489480	0.0122	1.37263	SDHAP2	succinate dehydrogenase complex flavoprotein subunit A pseudogene 2
A_23_P103672	0.0487	1.37081	NES	nestin
A_23_P63829	0.0354	1.36859	HSPA14	heat shock protein family A (Hsp70) member 14
A_24_P126181	0.0212	1.36347	NR2C2AP	nuclear receptor 2C2 associated protein
A_23_P149019	0.00826	1.36312
A_23_P104522	0.0204	1.35858	NEBL	nebulette
A_23_P14769	0.0349	1.3556	FES	FES proto-oncogene, tyrosine kinase
A_23_P500390	0.0295	1.35349	DONSON	downstream neighbor of SON
A_32_P168326	0.0188	1.35232	ANKRD20A2	ankyrin repeat domain 20 family member A2
A_24_P199251	0.0155	1.35208	RASSF9	Ras association domain family member 9
A_23_P255884	0.0152	1.35057	GSN	gelsolin
A_24_P241995	0.00515	1.34988	NDUFV3	NADH:ubiquinone oxidoreductase subunit V3
A_23_P391926	0.00245	1.34963	ADGRL1	adhesion G protein-coupled receptor L1
A_23_P164897	0.000772	1.34681	KCNA7	potassium voltage-gated channel subfamily A member 7
A_32_P17133	0.00392	1.34392	PPP1R2	protein phosphatase 1 regulatory inhibitor subunit 2
A_23_P323774	0.0361	1.34367	PTER	phosphotriesterase related
A_32_P93894	0.000678	1.34293
A_23_P60990	0.029	1.34172	C2orf54	chromosome 2 open reading frame 54
A_23_P88909	0.00177	1.34026	SYNGR3	synaptogyrin 3
A_32_P24122	0.0188	1.33647	STMN3	stathmin 3
A_23_P201066	0.0237	1.33619	SUSD4	sushi domain containing 4
A_23_P145514	0.0279	1.33599	IL20RA	interleukin 20 receptor subunit alpha
A_23_P145786	0.00368	1.33429	MLXIPL	MLX interacting protein like
A_24_P686247	0.0134	1.33321	OCLN	occludin
A_23_P398836	0.00361	1.33292	TXNDC16	thioredoxin domain containing 16
A_23_P118061	0.03	1.3321	CKLF	chemokine like factor
A_23_P205159	0.0197	1.32907	LMO7	LIM domain 7
A_23_P410717	0.0426	1.32884	CIART	circadian associated repressor of transcription
A_24_P413479	0.0209	1.32776	IL22RA1	interleukin 22 receptor subunit alpha 1
A_24_P567454	0.0206	1.3265	RNF168	ring finger protein 168
A_23_P217015	0.0311	1.32252	SET	SET nuclear proto-oncogene
A_32_P203528	0.00815	1.31993	SYCE2	synaptonemal complex central element protein 2
A_23_P6321	0.00863	1.31888	CLDN5	claudin 5
A_23_P100127	0.0352	1.31767	KNL1	kinetochore scaffold 1
A_23_P209449	0.0375	1.31638	FZD7	frizzled class receptor 7
A_24_P37253	0.000352	1.31174	LYPD6	LY6/PLAUR domain containing 6
A_23_P7873	0.0446	1.31154	MCM3	minichromosome maintenance complex component 3
A_23_P59738	0.0413	1.31015	MYL7	myosin light chain 7
A_23_P325924	0.00277	1.30938	GAREM2	GRB2 associated regulator of MAPK1 subtype 2
A_23_P206396	0.0462	1.30925	CKLF	chemokine like factor
A_24_P140391	0.00979	1.30688	PIGY	phosphatidylinositol glycan anchor biosynthesis class Y
A_23_P119698	0.0354	1.30645	CD320	CD320 molecule
A_32_P9368	0.00125	1.30644	EFNA2	ephrin A2
A_24_P374634	0.0249	1.30487	STAU2	staufen double-stranded RNA binding protein 2
A_23_P61317	0.0144	1.3048	GKN2	gastrokine 2
A_23_P16415	0.023	1.30305	LRP3	LDL receptor related protein 3
A_24_P131173	0.0489	1.30192	C1orf115	chromosome 1 open reading frame 115
A_23_P154894	0.0212	1.30067	CSTB	cystatin B
A_24_P286190	0.000563	1.29139	TRIM7	tripartite motif containing 7
A_24_P226508	0.0012	1.29035	HS3ST5	heparan sulfate-glucosamine 3-sulfotransferase 5
A_23_P350187	0.000492	1.28976	TET2	tet methylcytosine dioxygenase 2
A_24_P187407	0.0313	1.28842
A_23_P417383	0.000597	1.28676	ASPRV1	aspartic peptidase, retroviral-like 1
A_24_P28295	0.012	1.28492	RABGAP1L	RAB GTPase activating protein 1 like
A_23_P92562	0.00236	1.28392	ADH7	alcohol dehydrogenase 7 (class IV), mu or sigma polypeptide
A_32_P168342	0.0091	1.27578	C6orf25	chromosome 6 open reading frame 25
A_32_P186889	0.00378	1.27422	TPM3	tropomyosin 3
A_23_P411806	0.00988	1.2741	SLC44A1	solute carrier family 44 member 1
A_23_P141730	0.0443	1.27195	DSG2	desmoglein 2
A_24_P87686	0.00417	1.26823	KCNA7	potassium voltage-gated channel subfamily A member 7
A_24_P135167	0.0138	1.26677	PCM1	pericentriolar material 1
A_23_P415652	0.0424	1.2644	GALNT12	polypeptide N-acetylgalactosaminyltransferase 12
A_23_P10025	0.0477	1.26435	NELL2	neural EGFL like 2
A_23_P431284	0.000102	1.26333	CCDC155	coiled-coil domain containing 155
A_32_P202502	0.04	1.25666	MICU3	mitochondrial calcium uptake family member 3
A_24_P71904	0.0175	1.25496	HPGD	hydroxyprostaglandin dehydrogenase 15-(NAD)
A_23_P146855	0.000446	1.25445	MPPED1	metallophosphoesterase domain containing 1
A_24_P111061	0.0283	1.25107	ITSN1	intersectin 1
A_24_P206624	0.019	1.25018	FGFR2	fibroblast growth factor receptor 2
A_24_P682601	0.046	1.2501
A_24_P98249	0.00581	1.24964	TACC1	transforming acidic coiled-coil containing protein 1
A_23_P106162	0.0256	1.24876	MIS18BP1	MIS18 binding protein 1
A_23_P345118	0.0322	1.24715	PIM1	Pim-1 proto-oncogene, serine/threonine kinase
A_23_P102000	0.017	1.24459	CXCR4	C-X-C motif chemokine receptor 4
A_32_P95082	0.0138	1.24377	CNTLN	centlein
A_32_P128586	0.0135	1.24334
A_24_P301063	0.00663	1.24292	PLEKHG6	pleckstrin homology and RhoGEF domain containing G6
A_24_P207091	0.0362	1.24153	RBM23	RNA binding motif protein 23
A_24_P791669	0.000863	1.2386	ZNF879	zinc finger protein 879
A_32_P173922	0.0413	1.2383
A_24_P13682	0.00656	1.23644	TLE3	transducin like enhancer of split 3
A_23_P257365	0.0456	1.23436	GFI1	growth factor independent 1 transcriptional repressor
A_24_P392099	0.0151	1.2319
A_23_P304543	0.00304	1.23158
A_24_P316363	0.00939	1.23082	GTF3C2	general transcription factor IIIC subunit 2
A_24_P94402	1.62e-06	1.23011	MYCN	v-myc avian myelocytomatosis viral oncogene neuroblastoma derived homolog
A_23_P134827	0.00234	1.22978	ASH2L	ASH2 like histone lysine methyltransferase complex subunit
A_32_P165713	0.000746	1.22822	SARNP	SAP domain containing ribonucleoprotein
A_23_P14124	0.0102	1.22602	RASL11A	RAS like family 11 member A
A_23_P427502	0.00483	1.2249	ZNRF3	zinc and ring finger 3
A_24_P17710	0.00471	1.22322	KLHL5	kelch like family member 5
A_23_P88099	0.00872	1.22286	MCF2L	MCF.2 cell line derived transforming sequence like
A_32_P49748	0.0201	1.2203	B4GALNT3	beta-1,4-N-acetyl-galactosaminyltransferase 3
A_23_P140316	1.87e-05	1.21716	GPR137C	G protein-coupled receptor 137C
A_32_P92654	0.0426	1.21684	GUSBP1	glucuronidase, beta pseudogene 1
A_32_P144710	0.0127	1.21664	NR2C2AP	nuclear receptor 2C2 associated protein
A_23_P38584	0.018	1.21597	KRT27	keratin 27
A_24_P416370	0.0361	1.21221	HOXB4	homeobox B4
A_32_P199301	0.00523	1.20812	TFDP1	transcription factor Dp-1
A_23_P55738	0.00122	1.19836	CEACAM1	carcinoembryonic antigen related cell adhesion molecule 1
A_23_P435477	0.0462	1.1941	TMPRSS13	transmembrane protease, serine 13
A_32_P358887	0.0152	1.19046	SLC4A4	solute carrier family 4 member 4
A_23_P64238	0.0373	1.19006	UPK2	uroplakin 2
A_24_P796274	0.0209	1.18835
A_23_P87982	0.00706	1.18721	ATP12A	ATPase H+/K+ transporting non-gastric alpha2 subunit
A_24_P323885	0.0259	1.18682
A_32_P39003	0.0407	1.1862	LOC100133050	glucuronidase beta pseudogene
A_23_P357207	0.044	1.18459	MRAP2	melanocortin 2 receptor accessory protein 2
A_24_P156748	0.00371	1.18169	SLC30A2	solute carrier family 30 member 2
A_24_P461118	0.0144	1.17958	PRKCI	protein kinase C iota
A_23_P27473	0.011	1.17726	CNFN	cornifelin
A_24_P270166	0.000304	1.17641	OS9	OS9, endoplasmic reticulum lectin
A_23_P371266	0.0125	1.17624	DNM3	dynamin 3
A_23_P101480	0.00632	1.17205	MAST1	microtubule associated serine/threonine kinase 1
A_24_P259490	0.0208	1.17177	ARF1	ADP ribosylation factor 1
A_23_P44505	0.0277	1.16837	KLF11	Kruppel like factor 11
A_23_P201319	0.00536	1.16823	DISP1	dispatched RND transporter family member 1
A_24_P332739	0.0465	1.16786	GUSBP1	glucuronidase, beta pseudogene 1
A_23_P88249	0.032	1.16243	RBM23	RNA binding motif protein 23
A_23_P121622	0.0128	1.16187	SULT1B1	sulfotransferase family 1B member 1
A_32_P406028	0.0186	1.15983	FLJ37035	uncharacterized LOC399821
A_24_P179816	0.0211	1.15894	SLC27A3	solute carrier family 27 member 3
A_23_P204048	0.0021	1.15637	DYRK2	dual specificity tyrosine phosphorylation regulated kinase 2
A_23_P217621	0.00112	1.15559	TAF7L	TATA-box binding protein associated factor 7 like
A_24_P128361	0.0198	1.15529
A_24_P383680	0.00731	1.15509
A_23_P134744	0.0253	1.15488	RNF122	ring finger protein 122
A_24_P213336	0.0461	1.15393
A_32_P88240	0.0258	1.15343	KBTBD12	kelch repeat and BTB domain containing 12
A_23_P368484	0.0271	1.15324	LRRC75A	leucine rich repeat containing 75A
A_23_P13772	0.02	1.14947	TBX3	T-box 3
A_23_P90275	0.0115	1.14853	CHST8	carbohydrate sulfotransferase 8
A_23_P308974	0.000216	1.14738	ADAMTSL3	ADAMTS like 3
A_32_P145276	0.00242	1.146	IPO9	importin 9
A_23_P14295	0.00562	1.14569
A_23_P78734	0.033	1.14438	MYH14	myosin, heavy chain 14, non-muscle
A_23_P129075	0.0264	1.13903	WDR76	WD repeat domain 76
A_23_P46725	0.015	1.13753	EPC1	enhancer of polycomb homolog 1
A_23_P114774	0.0352	1.13553	PMVK	phosphomevalonate kinase
A_23_P18392	0.0194	1.13513	PRKCI	protein kinase C iota
A_24_P41530	0.00793	1.13429
A_23_P635	0.0224	1.13273	PMF1	polyamine-modulated factor 1
A_24_P7887	0.0048	1.13148	EP300	E1A binding protein p300
A_24_P868583	0.0253	1.13051	ANKRD20A2	ankyrin repeat domain 20 family member A2
A_23_P166269	0.00186	1.13043	FAM3B	family with sequence similarity 3 member B
A_23_P50269	0.0196	1.12787	CXCL17	C-X-C motif chemokine ligand 17
A_24_P389612	0.0205	1.12765	ARL5B	ADP ribosylation factor like GTPase 5B
A_23_P20480	0.046	1.12471	BRF2	BRF2, RNA polymerase III transcription initiation factor 50 kDa subunit
A_24_P25137	0.0179	1.12148	CHRM3	cholinergic receptor muscarinic 3
A_23_P135271	0.00299	1.12127	B4GALT1	beta-1,4-galactosyltransferase 1
A_24_P357551	0.0203	1.12039	PHF2	PHD finger protein 2
A_23_P422922	0.00669	1.11889	TAF3	TATA-box binding protein associated factor 3
A_24_P935622	0.0227	1.11557
A_23_P28120	0.0365	1.11386	SIX2	SIX homeobox 2
A_23_P149724	0.0239	1.11247	NUCKS1	nuclear casein kinase and cyclin dependent kinase substrate 1
A_23_P106675	0.0264	1.11176	PLCG2	phospholipase C gamma 2
A_23_P18266	0.0184	1.10984	NPRL2	NPR2-like, GATOR1 complex subunit
A_23_P31399	0.0498	1.10926	PON2	paraoxonase 2
A_23_P18267	0.0406	1.10769	NPRL2	NPR2-like, GATOR1 complex subunit
A_23_P8625	0.00512	1.1041	LRRC4	leucine rich repeat containing 4
A_24_P418762	0.00942	1.1039	SH3RF1	SH3 domain containing ring finger 1
A_24_P409330	0.0115	1.10315	MRPL52	mitochondrial ribosomal protein L52
A_23_P356585	0.0228	1.10194	HLF	HLF, PAR bZIP transcription factor
A_32_P214178	0.00507	1.10137	LINC00319	long intergenic non-protein coding RNA 319
A_23_P385081	0.0482	1.0999	SCAMP2	secretory carrier membrane protein 2
A_23_P115726	0.00553	1.09498	SLC16A9	solute carrier family 16 member 9
A_24_P406525	0.0196	1.09336	CSGALNACT1	chondroitin sulfate N-acetylgalactosaminyltransferase 1
A_23_P72127	0.00952	1.09314	BEGAIN	brain enriched guanylate kinase associated
A_23_P149390	0.0173	1.09223	CGN	cingulin
A_23_P12423	0.0135	1.0883	ATP13A2	ATPase 13A2
A_23_P327451	0.0143	1.08739	NPR3	natriuretic peptide receptor 3
A_23_P35316	0.0122	1.0855	ZNF695	zinc finger protein 695
A_23_P23227	0.0494	1.0837	PKN2	protein kinase N2
A_24_P182858	0.0123	1.08355	LBH	limb bud and heart development
A_23_P1038	0.00877	1.0823	KDM5B	lysine demethylase 5B
A_23_P11843	0.0178	1.08099	LRRN2	leucine rich repeat neuronal 2
A_23_P21673	0.0195	1.07976	FOCAD	focadhesin
A_32_P35847	0.0052	1.07952
A_32_P224040	0.015	1.07733
A_23_P334608	0.0147	1.07643	GUSB	glucuronidase beta
A_24_P221414	0.0267	1.07627	DYNC1I1	dynein cytoplasmic 1 intermediate chain 1
A_24_P330234	0.0135	1.07494	UBL3	ubiquitin like 3
A_32_P162338	0.00884	1.07392	TPM3	tropomyosin 3
A_23_P252681	0.0184	1.07219	PCYT1A	phosphate cytidylyltransferase 1, choline, alpha
A_32_P124727	0.0445	1.07213
A_24_P171075	0.0252	1.07167	CREM	cAMP responsive element modulator
A_23_P80891	0.0185	1.07145	USP4	ubiquitin specific peptidase 4
A_32_P222515	0.0184	1.07003
A_23_P70520	0.000927	1.06657	CDSN	corneodesmosin
A_23_P146849	0.0173	1.06557	APBA2	amyloid beta precursor protein binding family A member 2
A_23_P308731	0.0225	1.06496	RHBDL3	rhomboid like 3
A_23_P411542	0.0316	1.06217	SHISA6	shisa family member 6
A_23_P31218	0.0173	1.06209	C7orf13	chromosome 7 open reading frame 13
A_23_P48264	0.00852	1.06004	TMTC3	transmembrane and tetratricopeptide repeat containing 3
A_32_P136516	0.0235	1.05878	MEI1	meiotic double-stranded break formation protein 1
A_23_P60610	0.0246	1.05806	CLTB	clathrin light chain B
A_23_P78571	0.0199	1.05583	COX6B2	cytochrome c oxidase subunit 6B2
A_24_P88763	0.0215	1.05523	LOXL3	lysyl oxidase like 3
A_23_P253536	0.0481	1.05443	NPR3	natriuretic peptide receptor 3
A_23_P86037	0.0147	1.05369	UBE2Q1	ubiquitin conjugating enzyme E2 Q1
A_24_P203827	0.00274	1.05368
A_23_P19691	0.0174	1.05012	HEBP2	heme binding protein 2
A_23_P30217	0.0264	1.04971	SCGB3A1	secretoglobin family 3A member 1
A_32_P87531	0.0298	1.04951	DNAH14	dynein axonemal heavy chain 14
A_23_P3146	0.00149	1.04864	SPTLC2	serine palmitoyltransferase long chain base subunit 2
A_23_P65877	0.00722	1.04833	SLC12A6	solute carrier family 12 member 6
A_23_P125157	0.0011	1.04827	NFATC2IP	nuclear factor of activated T-cells 2 interacting protein
A_32_P27917	0.0236	1.04777	KIF26A	kinesin family member 26A
A_32_P41405	0.03	1.04738	THOC3	THO complex 3
A_23_P1575	0.0185	1.04695	TRIM49	tripartite motif containing 49
A_24_P239140	0.0109	1.04553	GART	phosphoribosylglycinamide formyltransferase, phosphoribosylglycinamide synthetase, phosphoribosylaminoimidazole synthetase
A_24_P2948	0.0227	1.04445	RUSC1	RUN and SH3 domain containing 1
A_23_P83923	0.00794	1.0438	ZNF672	zinc finger protein 672
A_24_P109375	0.0136	1.04339	TRIM74	tripartite motif containing 74
A_23_P201823	0.0152	1.04337	TOR1AIP2	torsin 1A interacting protein 2
A_24_P68649	0.0378	1.03972	RNPEP	arginyl aminopeptidase
A_23_P257256	0.0186	1.03914	GRK6	G protein-coupled receptor kinase 6
A_32_P148914	0.0465	1.03512	LOC729732	uncharacterized LOC729732
A_24_P579524	0.0156	1.03468	LOC101926913	uncharacterized LOC101926913
A_24_P410582	0.0332	1.0345	VGLL4	vestigial like family member 4
A_23_P12767	0.0128	1.03244	CYP2C9	cytochrome P450 family 2 subfamily C member 9
A_32_P37089	0.00414	1.03199	LOC146880	Rho GTPase activating protein 27 pseudogene
A_24_P341538	0.0124	1.02989	USP51	ubiquitin specific peptidase 51
A_24_P671842	0.039	1.02954
A_32_P102062	0.0124	1.02879	FOXO3	forkhead box O3
A_24_P418294	0.0151	1.02828	CEP97	centrosomal protein 97
A_23_P111037	0.0378	1.02782	HIST1H3A	histone cluster 1, H3a
A_23_P159390	0.0115	1.0254	TOPBP1	topoisomerase (DNA) II binding protein 1
A_23_P500034	0.013	1.02509	GLI2	GLI family zinc finger 2
A_23_P109320	0.0173	1.02262	RIPPLY3	ripply transcriptional repressor 3
A_23_P40548	0.0194	1.02261	YPEL1	yippee like 1
A_24_P614261	0.00526	1.02256	LOC153811	uncharacterized LOC153811
A_24_P265856	0.00655	1.02232	SENP7	SUMO1/sentrin specific peptidase 7
A_23_P167692	0.00106	1.02212	MAPK9	mitogen-activated protein kinase 9
A_24_P101391	0.027	1.0221	YBX1	Y-box binding protein 1
A_24_P84834	0.00839	1.02135	DGKA	diacylglycerol kinase alpha
A_32_P35232	0.02	1.02085
A_24_P767422	0.0454	1.0206	HNRNPCL1	heterogeneous nuclear ribonucleoprotein C-like 1
A_23_P64837	0.0422	1.01822	SMAGP	small cell adhesion glycoprotein
A_23_P207221	0.0116	1.01665	SLC47A1	solute carrier family 47 member 1
A_32_P649	0.033	1.01043	STAU2	staufen double-stranded RNA binding protein 2
A_32_P191859	0.00781	1.00982	KMT5A	lysine methyltransferase 5A
A_24_P90022	0.0161	1.00939	SEPHS1	selenophosphate synthetase 1
A_24_P157370	0.0125	1.00934	IL17RB	interleukin 17 receptor B
A_24_P144936	0.0351	1.0087	KIAA0319L	KIAA0319 like
A_24_P396660	0.0367	1.00755	GSTM4	glutathione S-transferase mu 4
A_24_P58395	0.0339	1.0072	MIGA1	mitoguardin 1
A_23_P201963	0.00876	1.00437	PARD3	par-3 family cell polarity regulator
A_23_P70598	4.08e-05	1.00341	TCP11	t-complex 11
A_23_P119344	0.00429	1.00293	TEAD2	TEA domain transcription factor 2
A_32_P154601	0.00625	1.00249	FAM95A	family with sequence similarity 95 member A
A_23_P35045	0.0384	1.00038	ARHGAP30	Rho GTPase activating protein 30
A_23_P58815	0.0493	0.999015	FBXO4	F-box protein 4
A_23_P45140	0.0267	0.998031	KRAS	KRAS proto-oncogene, GTPase
A_32_P178537	0.00197	0.997985
A_23_P104201	0.0329	0.99787	YME1L1	YME1 like 1 ATPase
A_32_P89073	0.021	0.9974	SAMD1	sterile alpha motif domain containing 1
A_23_P345575	0.0288	0.997308	FOXO3	forkhead box O3
A_23_P6746	0.0237	0.996888	IQSEC1	IQ motif and Sec7 domain 1
A_23_P117527	0.00246	0.996816	FBXO34	F-box protein 34
A_24_P123190	0.00133	0.996499	PLD1	phospholipase D1
A_24_P73577	0.0123	0.993985	ALDH1A2	aldehyde dehydrogenase 1 family member A2
A_23_P44088	0.0117	0.992365	MCF2L-AS1	MCF2L antisense RNA 1
A_23_P34452	0.0312	0.991746	LOR	loricrin
A_23_P155185	0.0143	0.990816	ATP13A3	ATPase 13A3
A_23_P348979	0.0175	0.988363	FAM27E3	family with sequence similarity 27 member E3
A_23_P214011	0.0399	0.986618	CDH6	cadherin 6
A_32_P22245	0.00118	0.986609
A_24_P931428	0.0266	0.985927	TCF4	transcription factor 4
A_32_P112104	0.00164	0.985679	SMARCC1	SWI/SNF related, matrix associated, actin dependent regulator of chromatin subfamily c member 1
A_24_P306425	0.0207	0.984669	CLIP1	CAP-Gly domain containing linker protein 1
A_23_P357185	0.00466	0.982059	CHDH	choline dehydrogenase
A_23_P41999	0.0225	0.981205	SMAP1	small ArfGAP 1
A_23_P120822	0.0162	0.980878	UPB1	beta-ureidopropionase 1
A_23_P47777	0.0407	0.980787	MARCH9	membrane associated ring-CH-type finger 9
A_24_P339071	0.0328	0.98059	CDR2	cerebellar degeneration related protein 2
A_24_P381838	0.0208	0.980534	MAN2A2	mannosidase alpha class 2A member 2
A_23_P13847	0.0148	0.979696	PPM1H	protein phosphatase, Mg2+/Mn2+ dependent 1H
A_23_P48988	0.0228	0.978893	SH3GL3	SH3 domain containing GRB2 like 3, endophilin A3
A_23_P310222	0.0381	0.97811	TPM3	tropomyosin 3
A_24_P320727	0.0045	0.976794	KIAA1324L	KIAA1324 like
A_23_P121095	0.0115	0.976751	TOP2B	topoisomerase (DNA) II beta
A_32_P336445	0.000771	0.972482	HINT1	histidine triad nucleotide binding protein 1
A_32_P216820	0.0145	0.972206	CCEPR	cervical carcinoma expressed PCNA regulatory lncRNA
A_23_P82065	0.0119	0.970938	ELOVL4	ELOVL fatty acid elongase 4
A_32_P183970	0.047	0.967518	C15orf62	chromosome 15 open reading frame 62
A_24_P307075	0.0176	0.966359
A_24_P316659	0.0215	0.96596	CANX	calnexin
A_24_P201153	0.0327	0.965785	TJP2	tight junction protein 2
A_23_P413796	0.0364	0.964427	HAUS1	HAUS augmin like complex subunit 1
A_32_P27041	0.0229	0.963585
A_23_P68759	0.0338	0.963487	TFF1	trefoil factor 1
A_23_P213344	0.0256	0.962965	DIAPH1	diaphanous related formin 1
A_23_P148990	0.0367	0.961758	HMCN1	hemicentin 1
A_32_P79610	0.0474	0.961538	CLK2	CDC like kinase 2
A_23_P159012	0.03	0.960742	ANKRA2	ankyrin repeat family A member 2
A_23_P152791	0.00104	0.960235	SLC16A6	solute carrier family 16 member 6
A_24_P181998	0.0206	0.960154	GUSBP11	glucuronidase, beta pseudogene 11
A_23_P80752	0.0215	0.959553	PLXND1	plexin D1
A_23_P106371	0.00705	0.959418	GOLGA6A	golgin A6 family member A
A_23_P126212	0.00428	0.958749	CLSPN	claspin
A_23_P58036	0.0136	0.958646	MCCC1	methylcrotonoyl-CoA carboxylase 1
A_24_P336417	0.0409	0.956836	XPR1	xenotropic and polytropic retrovirus receptor 1
A_24_P283000	0.022	0.95511	DVL3	dishevelled segment polarity protein 3
A_23_P386168	0.0231	0.954501	INAFM1	InaF motif containing 1
A_24_P51360	0.0129	0.954391	LARS	leucyl-tRNA synthetase
A_23_P136817	0.0198	0.95403	KNTC1	kinetochore associated 1
A_23_P213551	0.0119	0.953747	CSNK1A1	casein kinase 1 alpha 1
A_24_P932479	0.0189	0.953527
A_32_P221774	0.0205	0.951593
A_24_P392265	0.038	0.951516	EXOC5	exocyst complex component 5
A_23_P425502	0.0438	0.950723	DONSON	downstream neighbor of SON
A_23_P62659	0.0204	0.950568	PPT1	palmitoyl-protein thioesterase 1
A_24_P307759	0.00933	0.946187	SYNE2	spectrin repeat containing nuclear envelope protein 2
A_24_P323434	0.0488	0.945681	CDCA2	cell division cycle associated 2
A_32_P225536	9.95e-05	0.945136	ADORA2A-AS1	ADORA2A antisense RNA 1
A_24_P229756	0.00434	0.944729
A_23_P25888	0.0013	0.944117	FRMD6	FERM domain containing 6
A_24_P375002	0.0377	0.943483	YBX1	Y-box binding protein 1
A_23_P256312	0.0362	0.943288	MST1R	macrophage stimulating 1 receptor
A_24_P756289	0.0205	0.941561	SOX2-OT	SOX2 overlapping transcript
A_23_P69362	0.0342	0.941301	CCDC51	coiled-coil domain containing 51
A_23_P214658	0.000255	0.940855	PBX2	PBX homeobox 2
A_23_P143774	0.0252	0.940295	MOV10L1	Mov10 RISC complex RNA helicase like 1
A_23_P34983	0.0459	0.937397	JTB	jumping translocation breakpoint
A_23_P20384	0.0322	0.936291	LSM1	LSM1 homolog, mRNA degradation associated
A_23_P103328	0.0373	0.934702	PTGER3	prostaglandin E receptor 3
A_24_P375453	0.00437	0.933874	SSBP3	single stranded DNA binding protein 3
A_23_P12816	0.0364	0.933341	HELLS	helicase, lymphoid-specific
A_23_P341503	0.0093	0.932882	C3orf35	chromosome 3 open reading frame 35
A_32_P95973	0.021	0.932394	RIMKLA	ribosomal modification protein rimK like family member A
A_24_P258051	0.0251	0.931185	MASTL	microtubule associated serine/threonine kinase like
A_24_P32887	0.00953	0.928659	BRD3	bromodomain containing 3
A_23_P131383	0.0303	0.92841	FANCL	Fanconi anemia complementation group L
A_24_P323545	0.00527	0.927591	MYH14	myosin, heavy chain 14, non-muscle
A_23_P148513	0.0359	0.927499	GNG5	G protein subunit gamma 5
A_24_P113264	0.0221	0.927062	FBXO27	F-box protein 27
A_23_P382240	0.032	0.925874	TMEM26	transmembrane protein 26
A_24_P337380	0.0386	0.924414	HNRNPH1	heterogeneous nuclear ribonucleoprotein H1 (H)
A_32_P232381	0.000843	0.924067
A_24_P733083	0.0239	0.922277
A_23_P140277	0.0303	0.919932	SYNE2	spectrin repeat containing nuclear envelope protein 2
A_23_P422667	0.00155	0.918256	TRIM17	tripartite motif containing 17
A_24_P40968	0.033	0.91773	MGA	MGA, MAX dimerization protein
A_24_P932203	0.0186	0.915671	KAT6A	lysine acetyltransferase 6A
A_23_P32177	0.00687	0.915589	LHX6	LIM homeobox 6
A_24_P666482	0.0496	0.915251	LRRC37A2	leucine rich repeat containing 37 member A2
A_24_P238855	0.0295	0.912558	KMT5A	lysine methyltransferase 5A
A_32_P162797	0.049	0.911674
A_32_P202703	0.0326	0.910482	LOC389831	uncharacterized LOC389831
A_23_P130965	0.0476	0.90974	ARRDC2	arrestin domain containing 2
A_23_P395460	0.0341	0.908705	KIF1A	kinesin family member 1A
A_23_P212974	0.02	0.907415	OTUD4	OTU deubiquitinase 4
A_24_P130363	0.0238	0.905931	LDLRAD4	low density lipoprotein receptor class A domain containing 4
A_24_P417407	0.0228	0.905602	ROPN1B	rhophilin associated tail protein 1B
A_32_P40673	0.0151	0.903886
A_23_P80594	0.0227	0.903532	PLCL2	phospholipase C like 2
A_23_P123193	0.0142	0.902995	ACTR3B	ARP3 actin related protein 3 homolog B
A_32_P190294	0.031	0.902137	GUSBP1	glucuronidase, beta pseudogene 1
A_23_P28582	0.0115	0.900527
A_23_P50857	0.0199	0.900387	ABHD8	abhydrolase domain containing 8
A_23_P71790	0.00451	0.900353	MAMDC4	MAM domain containing 4
A_23_P251574	0.0337	0.899776	KLHL24	kelch like family member 24
A_23_P70045	0.0461	0.898946	H2AFY	H2A histone family member Y
A_23_P344481	0.0283	0.898016	STOX1	storkhead box 1
A_24_P826646	0.0181	0.897918	NPM1	nucleophosmin
A_32_P361884	0.0125	0.896847	CYP1B1-AS1	CYP1B1 antisense RNA 1
A_23_P209246	0.0284	0.896269	GLI2	GLI family zinc finger 2
A_24_P117964	0.0222	0.894789	BOD1	biorientation of chromosomes in cell division 1
A_24_P97770	0.0109	0.893955	ERGIC1	endoplasmic reticulum-golgi intermediate compartment 1
A_23_P112666	0.0021	0.892276	FOXE3	forkhead box E3
A_23_P120504	0.02	0.890638	TMEM74B	transmembrane protein 74B
A_23_P207461	0.0143	0.889691	CA10	carbonic anhydrase 10
A_24_P258846	0.0449	0.889389	NFATC1	nuclear factor of activated T-cells 1
A_24_P116242	0.0152	0.887998	KLHDC2	kelch domain containing 2
A_24_P64071	0.00353	0.88765	ZBTB10	zinc finger and BTB domain containing 10
A_23_P106056	0.02	0.886585	DAD1	defender against cell death 1
A_23_P163161	0.00762	0.883868	SDR39U1	short chain dehydrogenase/reductase family 39U member 1
A_24_P349896	0.0124	0.880093
A_24_P56462	0.0179	0.879043	DAD1	defender against cell death 1
A_23_P70445	0.00269	0.878718	HIST1H3E	histone cluster 1, H3e
A_23_P150483	0.0328	0.878561	TRIM51	tripartite motif-containing 51
A_32_P134764	0.0144	0.878293	CDH6	cadherin 6
A_32_P136269	0.00684	0.876759	NSUN7	NOP2/Sun RNA methyltransferase family member 7
A_23_P97517	0.04	0.875546	RALGPS2	Ral GEF with PH domain and SH3 binding motif 2
A_32_P214284	0.0249	0.87452
A_23_P259141	0.0356	0.874403	ZBP1	Z-DNA binding protein 1
A_32_P133090	0.0438	0.874313
A_24_P407259	0.0466	0.874026	SOX21	SRY-box 21
A_32_P89371	0.012	0.873751	RGPD5	RANBP2-like and GRIP domain containing 5
A_24_P363408	0.0209	0.87344	HEY2	hes related family bHLH transcription factor with YRPW motif 2
A_24_P766577	0.0379	0.870661	RNPS1	RNA binding protein with serine rich domain 1
A_24_P239343	0.00127	0.86926	DERL3	derlin 3
A_24_P56310	0.0341	0.868694	TNFRSF19	TNF receptor superfamily member 19
A_24_P677783	0.0308	0.867399	LINC00691	long intergenic non-protein coding RNA 691
A_24_P7211	0.00156	0.866906	LARP1	La ribonucleoprotein domain family member 1
A_23_P23175	0.00951	0.864732	SNIP1	Smad nuclear interacting protein 1
A_24_P163632	0.0396	0.863538	OXR1	oxidation resistance 1
A_24_P462777	0.0434	0.863225	CDC42BPB	CDC42 binding protein kinase beta
A_24_P139773	0.0382	0.861288	PPP1R8	protein phosphatase 1 regulatory subunit 8
A_24_P315644	0.0028	0.861096
A_23_P203790	0.0121	0.860459	OS9	OS9, endoplasmic reticulum lectin
A_32_P169505	0.0204	0.859678	KIAA2022	KIAA2022
A_24_P337671	0.0307	0.85818	ADGRF4	adhesion G protein-coupled receptor F4
A_23_P166147	0.0254	0.85746	FAM182B	family with sequence similarity 182 member B
A_23_P51660	0.033	0.85657	MUTYH	mutY DNA glycosylase
A_24_P288298	0.0204	0.856056	KIR2DL4	killer cell immunoglobulin like receptor, two Ig domains and long cytoplasmic tail 4
A_23_P59791	0.0354	0.855992	LUC7L2	LUC7 like 2, pre-mRNA splicing factor
A_23_P132041	0.0083	0.854311	CNBD2	cyclic nucleotide binding domain containing 2
A_32_P68525	0.00482	0.854049	HMMR-AS1	HMMR antisense RNA 1
A_23_P92786	0.00826	0.853982	RBM27	RNA binding motif protein 27
A_32_P135043	0.0458	0.853159	WDHD1	WD repeat and HMG-box DNA binding protein 1
A_32_P113436	0.0421	0.852955	HNRNPA1L2	heterogeneous nuclear ribonucleoprotein A1-like 2
A_32_P32537	0.0206	0.852611
A_24_P186764	0.0187	0.850565
A_23_P434289	0.0143	0.849758	GPR62	G protein-coupled receptor 62
A_23_P409623	0.0311	0.84902	PPFIBP2	PPFIA binding protein 2
A_24_P234462	0.00364	0.84893	TMIE	transmembrane inner ear
A_24_P203479	0.0126	0.8486	MSH3	mutS homolog 3
A_23_P361381	0.00275	0.848597	DMC1	DNA meiotic recombinase 1
A_23_P114814	0.00224	0.848315	RHOU	ras homolog family member U
A_23_P7965	0.0321	0.847763	PGC	progastricsin
A_23_P204503	0.01	0.847688	PRKAB1	protein kinase AMP-activated non-catalytic subunit beta 1
A_23_P308136	0.00154	0.845978	TRIM50	tripartite motif containing 50
A_24_P492458	0.0215	0.844475
A_24_P100856	0.0123	0.844466	OLFML2A	olfactomedin like 2A
A_23_P113034	0.0166	0.844431	C10orf11	chromosome 10 open reading frame 11
A_24_P331882	0.0192	0.844015	KIAA1211	KIAA1211
A_24_P302172	0.000999	0.843285	PTGFR	prostaglandin F receptor
A_23_P212914	0.00909	0.843083	RUFY3	RUN and FYVE domain containing 3
A_23_P214244	0.0221	0.842762	ENPP5	ectonucleotide pyrophosphatase/phosphodiesterase 5 (putative)
A_23_P92948	0.00667	0.842535	PRRC1	proline rich coiled-coil 1
A_24_P178643	0.037	0.841033
A_24_P47870	0.0309	0.840383	DAD1	defender against cell death 1
A_32_P233304	0.0116	0.840359	LIN9	lin-9 DREAM MuvB core complex component
A_23_P126120	0.0369	0.840008	CENPL	centromere protein L
A_24_P29001	0.0496	0.836056	LSM3	LSM3 homolog, U6 small nuclear RNA and mRNA degradation associated
A_23_P19886	0.0385	0.83585	NPSR1	neuropeptide S receptor 1
A_23_P201376	0.0376	0.835346	SSX2IP	SSX family member 2 interacting protein
A_23_P132863	0.034	0.834995	LSM3	LSM3 homolog, U6 small nuclear RNA and mRNA degradation associated
A_24_P362394	0.0238	0.833998	VPS45	vacuolar protein sorting 45 homolog
A_24_P919899	0.0261	0.833792	ATPAF1	ATP synthase mitochondrial F1 complex assembly factor 1
A_23_P302207	0.0015	0.833485	ZNF853	zinc finger protein 853
A_23_P302654	0.0435	0.833117	CEP72	centrosomal protein 72
A_24_P934401	0.0403	0.832698	C19orf43	chromosome 19 open reading frame 43
A_32_P54553	0.00381	0.831831
A_24_P135801	0.00257	0.831202
A_23_P2922	0.0246	0.830927	MBIP	MAP3K12 binding inhibitory protein 1
A_24_P655849	0.00279	0.830509	SMAD9	SMAD family member 9
A_24_P269527	0.0261	0.829848	SLURP1	secreted LY6/PLAUR domain containing 1
A_32_P169550	0.00343	0.829648
A_32_P74831	0.000837	0.829419
A_23_P119992	0.0111	0.82762	VRK2	vaccinia related kinase 2
A_32_P215100	0.0119	0.826067	FLJ26850	FLJ26850 protein
A_23_P301803	0.0372	0.823809
A_23_P5064	0.00576	0.823522	CADM4	cell adhesion molecule 4
A_23_P300087	0.0188	0.822741
A_23_P29697	0.043	0.821292	ENTPD3	ectonucleoside triphosphate diphosphohydrolase 3
A_24_P255845	0.00173	0.820845
A_23_P427760	0.0146	0.820676	PIWIL4	piwi like RNA-mediated gene silencing 4
A_24_P178106	0.00627	0.819461	YTHDC2	YTH domain containing 2
A_23_P254226	0.0127	0.818403	OFD1	OFD1, centriole and centriolar satellite protein
A_23_P110643	0.0317	0.813257	CDKL3	cyclin dependent kinase like 3
A_24_P12181	0.0348	0.812113	UBTD2	ubiquitin domain containing 2
A_24_P74731	0.00729	0.810562	DLG3	discs large MAGUK scaffold protein 3
A_23_P140290	0.0232	0.810252	RTN1	reticulon 1
A_24_P131222	0.00495	0.808409	ATP13A2	ATPase 13A2
A_24_P224158	0.018	0.806204	RFX4	regulatory factor X4
A_32_P157228	0.0232	0.804918	AHCTF1	AT-hook containing transcription factor 1
A_24_P554882	0.0295	0.802992
A_23_P14019	0.0078	0.801851	APOBEC1	apolipoprotein B mRNA editing enzyme catalytic subunit 1
A_24_P887553	0.0358	0.801724	GPR89B	G protein-coupled receptor 89B
A_24_P200162	0.017	0.801499	HIGD1A	HIG1 hypoxia inducible domain family member 1A
A_23_P44533	0.0184	0.800905	PLCXD2	phosphatidylinositol specific phospholipase C X domain containing 2
A_24_P418028	0.00229	0.80083
A_24_P538708	0.032	0.800804	ZDHHC21	zinc finger DHHC-type containing 21
A_23_P423457	0.025	0.799782	SERINC5	serine incorporator 5
A_24_P913075	0.00128	0.799076
A_24_P358244	0.0183	0.79833	MON1B	MON1 homolog B, secretory trafficking associated
A_23_P203949	0.0388	0.797962	DDX11	DEAD/H-box helicase 11
A_23_P52597	0.0247	0.797829	C1QTNF4	C1q and tumor necrosis factor related protein 4
A_23_P252764	0.000607	0.797511	SMARCA2	SWI/SNF related, matrix associated, actin dependent regulator of chromatin, subfamily a, member 2
A_32_P73775	0.0152	0.797024	TP73-AS1	TP73 antisense RNA 1
A_23_P381478	0.037	0.796788	CCDC27	coiled-coil domain containing 27
A_23_P119677	0.0181	0.796714	HNRNPL	heterogeneous nuclear ribonucleoprotein L
A_23_P304171	0.0121	0.796377	RUBCN	RUN and cysteine rich domain containing beclin 1 interacting protein
A_32_P88958	0.0157	0.795209	PATJ	PATJ, crumbs cell polarity complex component
A_32_P208424	0.00765	0.795147	H3F3A	H3 histone, family 3A
A_32_P143377	0.00596	0.794292	TMEM30B	transmembrane protein 30B
A_23_P23719	0.0266	0.793637	VPS45	vacuolar protein sorting 45 homolog
A_24_P363259	0.000558	0.792978	CNR1	cannabinoid receptor 1
A_32_P195137	0.0266	0.792678
A_32_P85880	0.0437	0.792606
A_23_P133438	0.00622	0.791125	FAM105A	family with sequence similarity 105 member A
A_24_P42122	0.0381	0.790542	HNRNPL	heterogeneous nuclear ribonucleoprotein L
A_24_P282000	0.00495	0.789659	NUP210	nucleoporin 210
A_23_P211459	0.0371	0.789051	PATZ1	POZ/BTB and AT hook containing zinc finger 1
A_23_P22926	0.039	0.788838	GNB1	G protein subunit beta 1
A_23_P77669	0.041	0.788804	ZNF821	zinc finger protein 821
A_23_P133345	0.0436	0.787871	CLINT1	clathrin interactor 1
A_32_P231033	0.0324	0.787146
A_32_P230808	0.0455	0.786291	KNG1	kininogen 1
A_23_P96955	0.00388	0.786023	FAM167B	family with sequence similarity 167 member B
A_23_P85703	0.0475	0.783427	SOX13	SRY-box 13
A_23_P212160	0.0318	0.782762	TAMM41	TAM41 mitochondrial translocator assembly and maintenance homolog
A_24_P344666	0.011	0.782688	PAK5	p21 (RAC1) activated kinase 5
A_32_P159234	0.0435	0.782667	KIAA1456	KIAA1456
A_24_P221745	0.0335	0.780025	LOC440934	uncharacterized LOC440934
A_24_P839298	0.00255	0.780002	ZNF529-AS1	ZNF529 antisense RNA 1
A_24_P179611	0.0461	0.779872	TPR	translocated promoter region, nuclear basket protein
A_24_P159323	0.0394	0.778993	GINS3	GINS complex subunit 3
A_23_P69970	0.00138	0.776491	SOX30	SRY-box 30
A_32_P162306	0.0232	0.776346
A_23_P201998	0.0382	0.774344	WAC	WW domain containing adaptor with coiled-coil
A_23_P85941	0.0211	0.773467	ALX3	ALX homeobox 3
A_23_P52127	0.0462	0.773427	ACBD6	acyl-CoA binding domain containing 6
A_23_P110022	0.0106	0.771909	GATA2	GATA binding protein 2
A_24_P197537	0.0227	0.771225	PDE8B	phosphodiesterase 8B
A_23_P403081	0.0129	0.769992	C5orf34	chromosome 5 open reading frame 34
A_23_P421563	0.047	0.769463	LSM3	LSM3 homolog, U6 small nuclear RNA and mRNA degradation associated
A_24_P275073	0.033	0.769331	ADAMTS14	ADAM metallopeptidase with thrombospondin type 1 motif 14
A_23_P160286	0.0263	0.768894	PRG4	proteoglycan 4
A_23_P23438	0.0357	0.768631	SEMA4A	semaphorin 4A
A_23_P335463	0.0374	0.768468	GMCL1	germ cell-less, spermatogenesis associated 1
A_23_P124486	0.0123	0.767977	PTPN9	protein tyrosine phosphatase, non-receptor type 9
A_23_P149270	0.0294	0.766254
A_23_P303149	0.00667	0.766235	FGFR2	fibroblast growth factor receptor 2
A_23_P74852	0.0493	0.766036
A_23_P2814	0.000778	0.765855	SMAD9	SMAD family member 9
A_23_P419641	0.0111	0.763732	DLL4	delta like canonical Notch ligand 4
A_32_P37474	0.00348	0.763631
A_23_P91991	0.00852	0.763163	OXNAD1	oxidoreductase NAD binding domain containing 1
A_24_P680908	0.0207	0.763124	ZNF708	zinc finger protein 708
A_24_P259799	0.035	0.762625	SCNM1	sodium channel modifier 1
A_23_P5679	0.0286	0.761788	CFC1	cripto, FRL-1, cryptic family 1
A_23_P253168	0.0283	0.76166
A_32_P420520	0.0368	0.761461	THAP7-AS1	THAP7 antisense RNA 1
A_32_P119869	0.00146	0.760034
A_24_P799858	0.00541	0.757716
A_23_P431971	0.0275	0.756355	CRTAC1	cartilage acidic protein 1
A_23_P170551	0.0318	0.753013
A_23_P368393	0.0266	0.751645	SF3B1	splicing factor 3b subunit 1
A_23_P305677	0.0269	0.750366	UBE2D2	ubiquitin conjugating enzyme E2 D2
A_23_P168351	0.0272	0.750225	HEY2	hes related family bHLH transcription factor with YRPW motif 2
A_32_P9707	0.0182	0.750163
A_32_P153954	0.0373	0.748544	DEUP1	deuterosome assembly protein 1
A_23_P157766	0.0367	0.747157	SPATA6L	spermatogenesis associated 6 like
A_23_P142055	0.0489	0.746975	C19orf38	chromosome 19 open reading frame 38
A_24_P234572	0.0443	0.745572	RAB7A	RAB7A, member RAS oncogene family
A_23_P158555	0.0182	0.744576	SCN10A	sodium voltage-gated channel alpha subunit 10
A_23_P156788	0.00821	0.744059	STX11	syntaxin 11
A_23_P206135	0.0231	0.741886
A_23_P135722	0.0256	0.741085	BTC	betacellulin
A_24_P192183	0.0205	0.740971	SEC63	SEC63 homolog, protein translocation regulator
A_32_P18931	0.0101	0.740468	ADORA2A-AS1	ADORA2A antisense RNA 1
A_24_P405621	0.0161	0.740142	NISCH	nischarin
A_24_P160491	0.0276	0.740136	FAM159A	family with sequence similarity 159 member A
A_32_P105406	0.0389	0.739849	LMBRD2	LMBR1 domain containing 2
A_24_P67929	0.0142	0.739833	KANSL2	KAT8 regulatory NSL complex subunit 2
A_24_P73389	0.00238	0.739145	STK24	serine/threonine kinase 24
A_24_P212072	0.0281	0.738912	SLF1	SMC5-SMC6 complex localization factor 1
A_24_P375485	0.0178	0.738858	TNFAIP8L3	TNF alpha induced protein 8 like 3
A_23_P76951	0.0234	0.738576	TMX1	thioredoxin related transmembrane protein 1
A_23_P147839	0.0255	0.738384	EPHA5	EPH receptor A5
A_24_P151692	0.025	0.737829	POF1B	premature ovarian failure, 1B
A_23_P369948	0.0329	0.737793	FOXRED2	FAD dependent oxidoreductase domain containing 2
A_32_P9048	0.00829	0.737202
A_32_P199370	0.0451	0.734876
A_24_P618247	0.0209	0.733024	PKN2-AS1	PKN2 antisense RNA 1
A_32_P232682	0.0147	0.73286
A_24_P350890	0.0284	0.732168	RANBP2	RAN binding protein 2
A_32_P103726	0.0362	0.73138	HOOK3	hook microtubule tethering protein 3
A_23_P40936	0.0255	0.729718	NR2C2	nuclear receptor subfamily 2 group C member 2
A_32_P66266	0.00806	0.728952
A_23_P123622	0.00891	0.72837	NPR2	natriuretic peptide receptor 2
A_23_P121945	0.00258	0.726103	SNCB	synuclein beta
A_23_P256948	0.035	0.722559	MSC	musculin
A_24_P50918	0.0435	0.72198	USP8	ubiquitin specific peptidase 8
A_24_P340771	0.0198	0.721845
A_23_P135730	0.0176	0.721765	ZNF627	zinc finger protein 627
A_32_P85330	0.0177	0.720921	ST20-AS1	ST20 antisense RNA 1
A_24_P380348	0.0467	0.720893	SMAP1	small ArfGAP 1
A_23_P99920	0.0204	0.720369	HACD3	3-hydroxyacyl-CoA dehydratase 3
A_24_P353740	0.0325	0.7186	CTTNBP2NL	CTTNBP2 N-terminal like
A_23_P131089	0.0208	0.718336	KANK3	KN motif and ankyrin repeat domains 3
A_23_P80098	0.0467	0.718235	GART	phosphoribosylglycinamide formyltransferase, phosphoribosylglycinamide synthetase, phosphoribosylaminoimidazole synthetase
A_23_P101774	0.0402	0.717713	SLC5A5	solute carrier family 5 member 5
A_32_P220912	0.00228	0.717547
A_32_P105517	0.0408	0.717268
A_23_P112554	0.0135	0.716892	COL15A1	collagen type XV alpha 1 chain
A_23_P368101	0.0213	0.716808	SAP30L	SAP30 like
A_23_P350249	0.0486	0.71673	GLIS3	GLIS family zinc finger 3
A_32_P79504	0.00153	0.716448	FANCM	Fanconi anemia complementation group M
A_23_P217297	0.0241	0.716342	ZNF711	zinc finger protein 711
A_24_P230100	0.00236	0.71333
A_23_P252193	0.0107	0.711322	ITGA9	integrin subunit alpha 9
A_23_P110412	0.00159	0.710219	TMEM150C	transmembrane protein 150C
A_23_P97923	0.0256	0.71019	PHYHIPL	phytanoyl-CoA 2-hydroxylase interacting protein like
A_24_P328668	0.0329	0.710053	ARL13B	ADP ribosylation factor like GTPase 13B
A_23_P125164	0.000783	0.710016	FHIT	fragile histidine triad
A_24_P333445	0.0424	0.709254	MORF4L2	mortality factor 4 like 2
A_24_P944833	0.047	0.709055
A_24_P916031	0.0375	0.709004
A_24_P900730	0.0173	0.70787
A_24_P298143	0.0421	0.707782
A_23_P144697	0.0463	0.707346	RAD1	RAD1 checkpoint DNA exonuclease
A_24_P42071	0.0391	0.70614
A_24_P317604	0.0187	0.705785	SLC37A3	solute carrier family 37 member 3
A_23_P90296	0.0125	0.705205	DYRK1B	dual specificity tyrosine phosphorylation regulated kinase 1B
A_24_P396753	0.0088	0.705116	TRIB2	tribbles pseudokinase 2
A_24_P407323	0.0186	0.704842	PPM1A	protein phosphatase, Mg2+/Mn2+ dependent 1A
A_24_P846755	0.0371	0.704773
A_24_P146892	0.0221	0.704571	ORAI1	ORAI calcium release-activated calcium modulator 1
A_24_P928208	0.0264	0.704325
A_32_P7974	0.0322	0.704076	TDRD10	tudor domain containing 10
A_23_P214185	0.0424	0.702765	UBE2J1	ubiquitin conjugating enzyme E2 J1
A_23_P54736	0.0254	0.701584	GNG13	G protein subunit gamma 13
A_23_P217820	0.0429	0.698591	DHCR24	24-dehydrocholesterol reductase
A_23_P145555	0.0364	0.698348	MLIP	muscular LMNA-interacting protein
A_32_P738377	0.0147	0.698306	AATBC	apoptosis associated transcript in bladder cancer
A_24_P393285	0.0182	0.697498	USP48	ubiquitin specific peptidase 48
A_32_P41295	0.0339	0.697211	FZD10-AS1	FZD10 antisense RNA 1 (head to head)
A_24_P246361	0.0261	0.695557	IQGAP2	IQ motif containing GTPase activating protein 2
A_24_P378788	0.0423	0.694593	SLC35E1	solute carrier family 35 member E1
A_23_P211326	0.00629	0.694281
A_24_P833129	0.0162	0.693814	ISPD	isoprenoid synthase domain containing
A_24_P313418	0.0433	0.692426	CCL22	C-C motif chemokine ligand 22
A_24_P49657	0.0425	0.692301
A_23_P433369	0.0144	0.692164	HEATR5A	HEAT repeat containing 5A
A_32_P112910	0.0499	0.691758	UBL4B	ubiquitin like 4B
A_23_P143446	0.0167	0.689181	MRPL39	mitochondrial ribosomal protein L39
A_23_P83159	0.0438	0.688426	KLHL9	kelch like family member 9
A_24_P53824	0.0376	0.688398	RALGPS1	Ral GEF with PH domain and SH3 binding motif 1
A_23_P23411	0.031	0.687709	PRCC	papillary renal cell carcinoma (translocation-associated)
A_24_P364335	0.0452	0.686692	CLEC2D	C-type lectin domain family 2 member D
A_32_P151087	0.0412	0.686418
A_24_P819729	0.0159	0.683618
A_24_P330385	0.00765	0.683292	SLC22A17	solute carrier family 22 member 17
A_24_P323835	0.00717	0.682865	H3F3A	H3 histone, family 3A
A_24_P302506	0.0251	0.681926	AMIGO1	adhesion molecule with Ig like domain 1
A_24_P228302	0.00397	0.681753	CEACAM7	carcinoembryonic antigen related cell adhesion molecule 7
A_24_P215240	0.0376	0.680725	ENKUR	enkurin, TRPC channel interacting protein
A_23_P101007	0.0194	0.678345	NOTUM	NOTUM, palmitoleoyl-protein carboxylesterase
A_23_P422933	0.00488	0.677699	ARHGAP20	Rho GTPase activating protein 20
A_32_P82807	0.0323	0.677624	KMT5A	lysine methyltransferase 5A
A_23_P87919	0.0388	0.676348	KDM2B	lysine demethylase 2B
A_24_P870799	0.043	0.67623	GRIK3	glutamate ionotropic receptor kainate type subunit 3
A_23_P200767	0.0187	0.675918	TROVE2	TROVE domain family member 2
A_23_P314672	0.0159	0.67528	C11orf40	chromosome 11 open reading frame 40
A_24_P66592	0.0165	0.67513	CNKSR3	CNKSR family member 3
A_23_P140967	0.000715	0.674644	MEFV	Mediterranean fever
A_32_P70843	0.0335	0.673888
A_24_P362979	0.0159	0.673519	RUFY3	RUN and FYVE domain containing 3
A_23_P41970	0.0224	0.673332	AGGF1	angiogenic factor with G-patch and FHA domains 1
A_23_P131747	0.031	0.673213	KIDINS220	kinase D-interacting substrate 220kDa
A_23_P300033	0.0356	0.67277	PDGFRA	platelet derived growth factor receptor alpha
A_24_P93887	0.0438	0.671734	MED29	mediator complex subunit 29
A_32_P151937	0.04	0.671646
A_24_P888941	0.0295	0.671398
A_23_P22200	0.00924	0.671254	ASB8	ankyrin repeat and SOCS box containing 8
A_24_P251688	0.023	0.671238	ABCF3	ATP binding cassette subfamily F member 3
A_32_P528311	0.019	0.671019	RTN4RL2	reticulon 4 receptor-like 2
A_23_P206293	0.00275	0.670825	ADGRG5	adhesion G protein-coupled receptor G5
A_23_P356070	0.00581	0.670766	FLT4	fms related tyrosine kinase 4
A_32_P96692	0.0395	0.669609	POLH	DNA polymerase eta
A_24_P880000	0.00602	0.669298
A_23_P74663	0.041	0.669273	TAF1A	TATA-box binding protein associated factor, RNA polymerase I subunit A
A_23_P123544	0.0439	0.669111	CHRAC1	chromatin accessibility complex 1
A_24_P137563	0.0388	0.668886	SCLT1	sodium channel and clathrin linker 1
A_32_P71710	0.0489	0.668201
A_23_P56328	0.0177	0.667333	PLVAP	plasmalemma vesicle associated protein
A_24_P935147	0.0229	0.666424
A_23_P353541	0.012	0.666326	DLX6	distal-less homeobox 6
A_23_P54230	0.0303	0.666221	ZC3H14	zinc finger CCCH-type containing 14
A_24_P921850	0.0258	0.664998
A_32_P50463	0.0225	0.664777
A_32_P429876	0.0369	0.664012	PPM1L	protein phosphatase, Mg2+/Mn2+ dependent 1L
A_24_P287826	0.049	0.663711	RFWD3	ring finger and WD repeat domain 3
A_24_P106363	0.0155	0.660659	MARVELD2	MARVEL domain containing 2
A_24_P942600	0.00204	0.658904	WNK2	WNK lysine deficient protein kinase 2
A_24_P922569	0.0296	0.658542	PKD1L1	polycystin 1 like 1, transient receptor potential channel interacting
A_23_P98121	0.0305	0.657417	FXYD4	FXYD domain containing ion transport regulator 4
A_24_P270674	0.0142	0.657004	CES5A	carboxylesterase 5A
A_24_P220934	0.00431	0.656909
A_23_P364517	0.0457	0.656604	SELK	selenoprotein K
A_24_P910465	0.0423	0.656557
A_23_P6474	0.0188	0.656401	JOSD1	Josephin domain containing 1
A_23_P37569	0.0299	0.65568	MAN2A2	mannosidase alpha class 2A member 2
A_23_P351295	0.0439	0.655516	HS3ST5	heparan sulfate-glucosamine 3-sulfotransferase 5
A_23_P22647	0.0471	0.65551	FAM155B	family with sequence similarity 155 member B
A_32_P169491	0.038	0.655438
A_24_P16997	0.0284	0.654284	MAP4K5	mitogen-activated protein kinase kinase kinase kinase 5
A_24_P925631	0.018	0.653855
A_23_P73604	0.0274	0.653756	TRMT2B	tRNA methyltransferase 2 homolog B
A_23_P80156	0.0389	0.653211	PRMT2	protein arginine methyltransferase 2
A_24_P302332	0.00286	0.652974	NECAP2	NECAP endocytosis associated 2
A_23_P324807	0.0149	0.652893	VARS2	valyl-tRNA synthetase 2, mitochondrial
A_23_P434347	0.0417	0.65253	ITSN2	intersectin 2
A_32_P191527	0.0216	0.650741	KMT5A	lysine methyltransferase 5A
A_32_P150030	0.0368	0.650149	PPM1D	protein phosphatase, Mg2+/Mn2+ dependent 1D
A_23_P142606	0.0123	0.650047	CRYGC	crystallin gamma C
A_32_P127454	0.0294	0.648764
A_23_P166779	0.0129	0.648758	LINC00312	long intergenic non-protein coding RNA 312
A_23_P302470	0.0238	0.648752	SULT1B1	sulfotransferase family 1B member 1
A_24_P171274	0.0386	0.648514	LOR	loricrin
A_23_P137157	0.0428	0.646143	RENBP	renin binding protein
A_32_P235727	0.022	0.64589
A_23_P23141	0.023	0.643804	H3F3A	H3 histone, family 3A
A_32_P233155	0.0124	0.643778
A_32_P345444	0.0476	0.642398
A_32_P102519	0.008	0.639036	LOC541473	FK506 binding protein 6, 36kDa pseudogene
A_24_P247794	0.0162	0.638784	SAP130	Sin3A associated protein 130
A_23_P392529	0.014	0.638767	ANKRD20A11P	ankyrin repeat domain 20 family member A11, pseudogene
A_24_P278393	0.0369	0.637432	CREM	cAMP responsive element modulator
A_23_P8185	0.0196	0.636706	DYNLT1	dynein light chain Tctex-type 1
A_23_P24926	0.0361	0.636084	FNTA	farnesyltransferase, CAAX box, alpha
A_24_P287272	0.0386	0.635672	NBPF1	neuroblastoma breakpoint family member 1
A_23_P56339	0.033	0.635391	TECR	trans-2,3-enoyl-CoA reductase
A_32_P233870	0.0323	0.635318
A_23_P218841	0.0345	0.634711	NGLY1	N-glycanase 1
A_23_P31273	0.0141	0.633022	AMPH	amphiphysin
A_24_P56270	0.0168	0.632378	DYRK2	dual specificity tyrosine phosphorylation regulated kinase 2
A_24_P494440	0.0207	0.63134	LOC101927446	uncharacterized LOC101927446
A_24_P66545	0.00592	0.630456	RUBCN	RUN and cysteine rich domain containing beclin 1 interacting protein
A_24_P159515	0.0131	0.630394	TBKBP1	TBK1 binding protein 1
A_32_P100683	0.0187	0.627956	TTC28	tetratricopeptide repeat domain 28
A_23_P159650	0.0451	0.626863	COX7B	cytochrome c oxidase subunit 7B
A_24_P500422	0.036	0.626608	LOC730101	uncharacterized LOC730101
A_24_P285032	0.0451	0.623551	IDS	iduronate 2-sulfatase
A_24_P728920	0.023	0.622492	FIRRE	firre intergenic repeating RNA element
A_23_P71440	0.0236	0.622354	GOLGA7	golgin A7
A_24_P849319	0.04	0.622279
A_23_P329727	0.000921	0.621132	MAPK8IP3	mitogen-activated protein kinase 8 interacting protein 3
A_24_P664992	0.0162	0.619297	TMEM43	transmembrane protein 43
A_23_P92140	0.0243	0.618318	MYD88	myeloid differentiation primary response 88
A_24_P294343	0.0231	0.618255	C3orf52	chromosome 3 open reading frame 52
A_24_P170660	0.00224	0.616562	SPEN	spen family transcriptional repressor
A_23_P6355	0.0191	0.615867	POM121L1P	POM121 transmembrane nucleoporin like 1, pseudogene
A_24_P185689	0.0184	0.612668	ACSS1	acyl-CoA synthetase short-chain family member 1
A_23_P160947	0.0147	0.612221	EPS8L3	EPS8 like 3
A_24_P18630	0.0128	0.611656	KDM2B	lysine demethylase 2B
A_24_P910255	0.0241	0.611266
A_23_P9340	0.0286	0.610698	BARHL1	BarH like homeobox 1
A_23_P43932	0.0347	0.609551
A_24_P337140	0.0298	0.607862	ABHD14B	abhydrolase domain containing 14B
A_32_P81334	0.0425	0.607849	LARP4	La ribonucleoprotein domain family member 4
A_23_P99632	0.0375	0.606726	RNF31	ring finger protein 31
A_23_P87952	0.00514	0.606317	SOX5	SRY-box 5
A_24_P7179	0.0441	0.606064	DIP2A	disco interacting protein 2 homolog A
A_23_P115492	0.0263	0.604112	VASH2	vasohibin 2
A_23_P206585	0.00173	0.603655	PRKCB	protein kinase C beta
A_24_P234838	0.00561	0.603626	PCDH1	protocadherin 1
A_23_P85990	0.0443	0.598447	SIKE1	suppressor of IKBKE 1
A_23_P149249	0.0298	0.597876	KRTCAP2	keratinocyte associated protein 2
A_24_P390833	0.0329	0.596525	MPPE1	metallophosphoesterase 1
A_23_P18102	0.0457	0.595836	SENP5	SUMO1/sentrin specific peptidase 5
A_23_P47728	0.0143	0.594126	MAP6	microtubule associated protein 6
A_32_P129200	0.0112	0.593814	CADM2	cell adhesion molecule 2
A_24_P926760	0.03	0.592994	NKTR	natural killer cell triggering receptor
A_23_P102439	0.0151	0.592639	ASTL	astacin-like metallo-endopeptidase (M12 family)
A_24_P918527	0.0492	0.592396	TCF4	transcription factor 4
A_23_P425104	0.0356	0.59231	BRD4	bromodomain containing 4
A_32_P79483	0.0347	0.591619	FGF14-AS2	FGF14 antisense RNA 2
A_24_P944113	0.0219	0.589805
A_23_P23191	0.0139	0.589515	HSPG2	heparan sulfate proteoglycan 2
A_24_P278839	0.0395	0.588295	RNF34	ring finger protein 34
A_32_P155016	0.0203	0.588051	CTXN1	cortexin 1
A_23_P146233	0.00677	0.587974	LPL	lipoprotein lipase
A_24_P8350	0.0142	0.587455	PCNT	pericentrin
A_23_P344719	0.033	0.586596	SYNJ2	synaptojanin 2
A_32_P441530	0.0365	0.586474	KBTBD12	kelch repeat and BTB domain containing 12
A_24_P59643	0.0104	0.585681	KIAA1456	KIAA1456
A_24_P912041	0.0042	0.585093
A_23_P33123	0.00942	0.583208	SPOCK3	sparc/osteonectin, cwcv and kazal-like domains proteoglycan (testican) 3
A_32_P75493	0.0357	0.583135
A_23_P56163	0.0284	0.583072	PTPRS	protein tyrosine phosphatase, receptor type S
A_23_P405267	0.0404	0.582593	CDH24	cadherin 24
A_24_P257259	0.0135	0.581951	MOBP	myelin-associated oligodendrocyte basic protein
A_32_P107983	0.0397	0.58144	POM121L8P	POM121 transmembrane nucleoporin like 8, pseudogene
A_24_P278653	0.02	0.58092
A_23_P304016	0.0303	0.580292
A_32_P66222	0.0344	0.579502	ANKRD20A2	ankyrin repeat domain 20 family member A2
A_32_P207903	0.0245	0.578933
A_23_P111112	0.0104	0.577504	VARS2	valyl-tRNA synthetase 2, mitochondrial
A_23_P25559	0.0357	0.577117	ABCC4	ATP binding cassette subfamily C member 4
A_23_P57236	0.0408	0.577028	GGT7	gamma-glutamyltransferase 7
A_23_P120644	0.0469	0.573002
A_23_P100539	0.0375	0.572677	ABCC6	ATP binding cassette subfamily C member 6
A_24_P13001	0.0449	0.571905	SORCS3	sortilin related VPS10 domain containing receptor 3
A_24_P269129	0.0346	0.571133	ZDHHC14	zinc finger DHHC-type containing 14
A_23_P164737	0.0208	0.570834	MED26	mediator complex subunit 26
A_24_P8318	0.0104	0.570182	AFF4	AF4/FMR2 family member 4
A_23_P346301	0.0343	0.569741	ZMAT2	zinc finger matrin-type 2
A_23_P400884	0.0129	0.568614	ZNF346	zinc finger protein 346
A_24_P937182	0.0306	0.568064
A_24_P927917	0.0382	0.567785
A_24_P398016	0.0339	0.567752	STRBP	spermatid perinuclear RNA binding protein
A_23_P155601	0.0122	0.567716	FMO3	flavin containing monooxygenase 3
A_23_P134167	0.0335	0.567269	PDSS2	prenyl (decaprenyl) diphosphate synthase, subunit 2
A_23_P86748	0.0461	0.566513
A_23_P58382	0.0328	0.566407	LIN54	lin-54 DREAM MuvB core complex component
A_24_P105298	0.00562	0.566384	H3F3A	H3 histone, family 3A
A_23_P5875	0.00535	0.566215	POMC	proopiomelanocortin
A_24_P221323	0.0429	0.56553	ZBTB38	zinc finger and BTB domain containing 38
A_23_P46222	0.00453	0.563177	TRIM46	tripartite motif containing 46
A_23_P503127	0.0144	0.561945	SEPT3	septin 3
A_32_P193218	0.0067	0.561404	LPP	LIM domain containing preferred translocation partner in lipoma
A_23_P382584	0.0452	0.560678	CHGB	chromogranin B
A_24_P96449	0.00268	0.559844	EMID1	EMI domain containing 1
A_24_P85258	0.0491	0.559023
A_24_P15658	0.0472	0.558691	LYSMD3	LysM domain containing 3
A_23_P114414	0.0345	0.557229	LONRF3	LON peptidase N-terminal domain and ring finger 3
A_24_P119094	0.0405	0.557056
A_24_P929424	0.00689	0.556976
A_24_P101941	0.0446	0.556809	SLCO4C1	solute carrier organic anion transporter family member 4C1
A_24_P54174	0.00595	0.556394	TNFRSF1B	TNF receptor superfamily member 1B
A_23_P14853	0.0405	0.554376	LTK	leukocyte receptor tyrosine kinase
A_24_P410776	0.0355	0.554072	DNAH7	dynein axonemal heavy chain 7
A_32_P211494	0.00985	0.553518
A_23_P63232	0.0236	0.552428	CREB3L4	cAMP responsive element binding protein 3 like 4
A_24_P400289	0.0103	0.551615	SLC4A5	solute carrier family 4 member 5
A_32_P44628	0.039	0.549967
A_24_P136470	0.0174	0.549233	BTN2A3P	butyrophilin subfamily 2 member A3, pseudogene
A_23_P88106	0.0198	0.548257	MCF2L	MCF.2 cell line derived transforming sequence like
A_23_P6272	0.0115	0.546264	ICOSLG	inducible T-cell costimulator ligand
A_32_P50209	0.0479	0.544973	SNX31	sorting nexin 31
A_24_P134789	0.00623	0.542883	KRTAP10-10	keratin associated protein 10-10
A_24_P873291	0.0496	0.542503
A_23_P38630	0.00948	0.541506	SSTR2	somatostatin receptor 2
A_32_P126157	0.0346	0.541197	ST6GAL2	ST6 beta-galactoside alpha-2,6-sialyltransferase 2
A_32_P40611	0.0444	0.541098
A_23_P317450	0.0459	0.540746	DNAJB3	DnaJ heat shock protein family (Hsp40) member B3
A_23_P47800	0.0336	0.539851	DIABLO	diablo IAP-binding mitochondrial protein
A_24_P288612	0.0228	0.539184	DMC1	DNA meiotic recombinase 1
A_24_P144423	0.0172	0.53567	PGM5	phosphoglucomutase 5
A_32_P177725	0.00209	0.535345
A_24_P791878	0.0053	0.534525
A_23_P60166	0.013	0.534308	DEPTOR	DEP domain containing MTOR-interacting protein
A_24_P309069	0.00681	0.534025	GBX1	gastrulation brain homeobox 1
A_24_P240487	0.0256	0.533558	PLG	plasminogen
A_24_P248122	0.0384	0.532453	AFAP1L1	actin filament associated protein 1 like 1
A_24_P340227	0.0451	0.53118	TTTY23	testis-specific transcript, Y-linked 23 (non-protein coding)
A_24_P341897	0.0109	0.530555	ACVR1B	activin A receptor type 1B
A_23_P163408	0.0422	0.530395	SCAPER	S-phase cyclin A associated protein in the ER
A_23_P253368	0.0334	0.529849	HOXA10	homeobox A10
A_24_P573224	0.0244	0.529153
A_24_P479682	0.0331	0.529139
A_23_P105651	0.00563	0.528108	PDZRN4	PDZ domain containing ring finger 4
A_24_P916256	0.0147	0.525995	KIAA1107	KIAA1107
A_24_P112941	0.0147	0.52585	LINGO1	leucine rich repeat and Ig domain containing 1
A_23_P5479	0.0124	0.525601
A_23_P101516	0.00387	0.522656	KCNC3	potassium voltage-gated channel subfamily C member 3
A_23_P87346	0.00703	0.522654	HBD	hemoglobin subunit delta
A_24_P93309	0.0245	0.52153	CDNF	cerebral dopamine neurotrophic factor
A_24_P918739	0.0294	0.521355	ABHD1	abhydrolase domain containing 1
A_24_P842172	0.00235	0.520972	LINC00965	long intergenic non-protein coding RNA 965
A_24_P728604	0.0101	0.520558	TMEM114	transmembrane protein 114
A_24_P136497	0.0199	0.520096	DENND4A	DENN domain containing 4A
A_23_P22660	0.0447	0.519609	CYSLTR1	cysteinyl leukotriene receptor 1
A_23_P402778	0.0423	0.517144	TRIM40	tripartite motif containing 40
A_32_P170104	0.0218	0.51673
A_23_P253692	0.00242	0.516492	ADGRG2	adhesion G protein-coupled receptor G2
A_23_P115190	0.0499	0.516437	NGF	nerve growth factor
A_32_P2807	0.0139	0.515333
A_24_P160440	0.0175	0.514232	MRPL55	mitochondrial ribosomal protein L55
A_23_P58898	0.0483	0.5138	CASP8AP2	caspase 8 associated protein 2
A_32_P50984	0.0487	0.512292
A_23_P144126	0.0396	0.51175	FETUB	fetuin B
A_23_P316410	0.012	0.5111	NOX1	NADPH oxidase 1
A_24_P712882	0.0259	0.510659
A_23_P29680	0.0312	0.51032	CAMKV	CaM kinase like vesicle associated
A_23_P409553	0.0382	0.509545	PPM1A	protein phosphatase, Mg2+/Mn2+ dependent 1A
A_23_P124177	0.00812	0.508366
A_24_P481314	0.0428	0.508136
A_24_P895028	0.0115	0.50766
A_32_P4581	0.0385	0.507303
A_23_P20068	0.0298	0.506137	GRM3	glutamate metabotropic receptor 3
A_24_P169048	0.016	0.506106	RFPL3S	RFPL3 antisense
A_32_P139898	0.00588	0.505608
A_32_P211603	0.0439	0.50487
A_24_P7934	0.00198	0.504755
A_23_P163025	0.0385	0.504283	RNASE3	ribonuclease A family member 3
A_24_P169937	0.0265	0.503027	NLRC3	NLR family CARD domain containing 3
A_23_P39735	0.024	0.502602	IL18R1	interleukin 18 receptor 1
A_24_P923095	0.0304	0.502008
A_23_P311834	0.0213	0.501808	MLLT10	myeloid/lymphoid or mixed-lineage leukemia; translocated to, 10
A_23_P109224	0.015	0.501209
A_24_P49539	0.00973	0.501144	MRPL55	mitochondrial ribosomal protein L55
A_32_P302068	0.0316	0.501065
A_24_P919096	0.0244	0.500784	ERBB3	erb-b2 receptor tyrosine kinase 3
A_24_P324700	0.0319	0.498993	ZMYND8	zinc finger MYND-type containing 8
A_23_P140511	0.0148	0.498765	CLPX	caseinolytic mitochondrial matrix peptidase chaperone subunit
A_23_P357270	0.00286	0.497048	SLC17A4	solute carrier family 17 member 4
A_23_P34968	0.00704	0.495595	SCNM1	sodium channel modifier 1
A_23_P142197	0.0487	0.495181
A_24_P41794	0.0443	0.492298	PSORS1C2	psoriasis susceptibility 1 candidate 2
A_23_P151679	0.044	0.492084	PPM1A	protein phosphatase, Mg2+/Mn2+ dependent 1A
A_23_P5258	0.0155	0.491255	OR10H4	olfactory receptor family 10 subfamily H member 4
A_23_P4074	0.0438	0.490952	CFAP52	cilia and flagella associated protein 52
A_24_P298834	0.0169	0.490265
A_23_P310492	0.0278	0.488766	SHISA7	shisa family member 7
A_23_P113656	0.0212	0.486622	TUBB4A	tubulin beta 4A class IVa
A_23_P23728	0.0409	0.486609	SV2A	synaptic vesicle glycoprotein 2A
A_24_P389348	0.0218	0.486531
A_24_P487766	0.0264	0.482752
A_24_P168232	0.0331	0.482099	LIMD2	LIM domain containing 2
A_23_P211244	0.0181	0.481531	PRMT2	protein arginine methyltransferase 2
A_32_P800799	0.0261	0.481321	KCNG3	potassium voltage-gated channel modifier subfamily G member 3
A_24_P185484	0.0368	0.480698	ZNF507	zinc finger protein 507
A_32_P25295	0.0275	0.48026	NEUROD2	neuronal differentiation 2
A_23_P373109	0.0382	0.48005	CNTNAP5	contactin associated protein like 5
A_23_P372848	0.0279	0.479002	P2RX1	purinergic receptor P2X 1
A_24_P149390	0.0382	0.478258	EIF4H	eukaryotic translation initiation factor 4H
A_23_P380754	0.0304	0.478111	PRSS1	protease, serine 1
A_24_P174353	0.00113	0.476143
A_23_P112452	0.0389	0.475796	GGTA1P	glycoprotein, alpha-galactosyltransferase 1 pseudogene
A_23_P132760	0.0372	0.475646	TRH	thyrotropin releasing hormone
A_24_P213296	0.0386	0.474767
A_23_P421147	0.0162	0.474673	CNOT2	CCR4-NOT transcription complex subunit 2
A_24_P283591	0.0499	0.474143	OR1Q1	olfactory receptor family 1 subfamily Q member 1
A_24_P924836	0.0274	0.473678	CRYZL1	crystallin zeta like 1
A_23_P119789	0.0342	0.472729	TMEM185B	transmembrane protein 185B
A_24_P743708	0.00919	0.472527
A_24_P623768	0.0208	0.472353
A_24_P230563	0.0451	0.471796	IL2RA	interleukin 2 receptor subunit alpha
A_24_P862207	0.0273	0.471033	PLA2G12AP1	phospholipase A2 group XIIA pseudogene 1
A_23_P326844	0.0256	0.470924	NOP9	NOP9 nucleolar protein
A_24_P263793	0.0374	0.470723	FCN1	ficolin 1
A_24_P179203	0.00636	0.470309	LOC105375092	uncharacterized LOC105375092
A_23_P305092	0.0414	0.466422	CRTAM	cytotoxic and regulatory T-cell molecule
A_24_P914161	0.0352	0.466331
A_24_P237601	0.0306	0.4661	RPS6KA5	ribosomal protein S6 kinase A5
A_24_P685241	0.0373	0.465602
A_32_P59086	0.00693	0.465581	LOC100506406	uncharacterized LOC100506406
A_24_P927976	0.0479	0.465128	KATNAL2	katanin catalytic subunit A1 like 2
A_23_P105730	0.00824	0.464053	MDM1	Mdm1 nuclear protein
A_32_P44099	0.0221	0.463665	GUCY1A2	guanylate cyclase 1 soluble subunit alpha 2
A_24_P645900	0.0382	0.462552
A_23_P131208	0.037	0.462283	NR4A2	nuclear receptor subfamily 4 group A member 2
A_32_P99071	0.0432	0.461534
A_23_P204380	0.0433	0.460526	GNPTAB	N-acetylglucosamine-1-phosphate transferase alpha and beta subunits
A_23_P39550	0.0276	0.45938	TMEM163	transmembrane protein 163
A_23_P109843	0.0107	0.458713	IL5RA	interleukin 5 receptor subunit alpha
A_32_P136204	0.0151	0.458497
A_32_P108516	0.0352	0.45738	TMPO	thymopoietin
A_23_P120982	0.0362	0.457007	PKDREJ	polycystin (PKD) family receptor for egg jelly
A_23_P252432	0.033	0.456817	TM4SF4	transmembrane 4 L six family member 4
A_24_P274073	0.0286	0.455635	ABCB10	ATP binding cassette subfamily B member 10
A_23_P219117	0.0398	0.450489	DMTN	dematin actin binding protein
A_24_P672240	0.0429	0.449261	FRMPD4	FERM and PDZ domain containing 4
A_23_P151637	0.0216	0.449127	RNASE2	ribonuclease A family member 2
A_23_P97173	0.0104	0.449069	HSD3B1	hydroxy-delta-5-steroid dehydrogenase, 3 beta- and steroid delta-isomerase 1
A_32_P151589	0.0452	0.448928	SMARCA2	SWI/SNF related, matrix associated, actin dependent regulator of chromatin, subfamily a, member 2
A_32_P92922	0.0386	0.44698
A_32_P68205	0.0494	0.444081
A_24_P892542	0.0477	0.443839	LARGE-AS1	LARGE antisense RNA 1
A_23_P13789	0.0414	0.442263	LOC101927598	uncharacterized LOC101927598
A_32_P51787	0.0132	0.441947
A_32_P32343	0.0443	0.440998
A_23_P201605	0.0313	0.440278	DENND1B	DENN domain containing 1B
A_24_P918175	0.0306	0.439352	LOC653581	uncharacterized LOC653581
A_32_P76804	0.025	0.438752
A_23_P56913	0.0199	0.438659	CIB4	calcium and integrin binding family member 4
A_24_P929514	0.0141	0.438076	PPP5D1	PPP5 tetratricopeptide repeat domain containing 1
A_32_P162746	0.0264	0.436424	LOC100128079	uncharacterized LOC100128079
A_23_P503064	0.00921	0.434799	KL	klotho
A_23_P61826	0.0325	0.432793	BCL7A	BCL tumor suppressor 7A
A_32_P475513	0.042	0.427973
A_23_P416821	0.0297	0.427923	TMEM196	transmembrane protein 196
A_32_P179523	0.032	0.42724
A_23_P389480	0.0484	0.426711	PRO2012	uncharacterized protein PRO2012
A_23_P145711	0.0439	0.426452	SUGCT	succinyl-CoA:glutarate-CoA transferase
A_24_P194688	0.0357	0.425607	MICU3	mitochondrial calcium uptake family member 3
A_23_P130515	0.0273	0.424594	CEACAM3	carcinoembryonic antigen related cell adhesion molecule 3
A_23_P207160	0.0119	0.423051	GH2	growth hormone 2
A_32_P233713	0.0129	0.422997
A_32_P5571	0.0479	0.422909	LRRC37A4P	leucine rich repeat containing 37 member A4, pseudogene
A_32_P68942	0.00367	0.421359	ANKRD20A5P	ankyrin repeat domain 20 family member A5, pseudogene
A_24_P181295	0.0291	0.420453	C14orf37	chromosome 14 open reading frame 37
A_32_P71456	0.0374	0.420126
A_23_P135226	0.0498	0.418666	OR1N2	olfactory receptor family 1 subfamily N member 2
A_23_P108819	0.0438	0.41811	SFXN5	sideroflexin 5
A_24_P54390	0.0336	0.417192	RASGRP3	RAS guanyl releasing protein 3
A_24_P924166	0.0198	0.417177	NANP	N-acetylneuraminic acid phosphatase
A_23_P250173	0.0401	0.416611	CNTN3	contactin 3
A_23_P38712	0.0101	0.41627	ADCYAP1	adenylate cyclase activating polypeptide 1
A_32_P121704	0.0197	0.413926
A_24_P810476	0.0368	0.41304
A_32_P211418	0.0112	0.412385	PIH1D3	PIH1 domain containing 3
A_23_P150963	0.0459	0.412245	BEST3	bestrophin 3
A_32_P61415	0.0269	0.409533
A_23_P33573	0.0207	0.408998	KRT3	keratin 3
A_24_P359322	0.0488	0.406077	C21orf62-AS1	C21orf62 antisense RNA 1
A_23_P154188	0.0367	0.405434	SAP130	Sin3A associated protein 130
A_24_P590164	0.00987	0.403208
A_32_P163891	0.0446	0.402333
A_23_P300124	0.0452	0.399353	SMCR8	Smith-Magenis syndrome chromosome region, candidate 8
A_23_P201248	0.0194	0.399057	SLC26A9	solute carrier family 26 member 9
A_32_P88965	0.0228	0.397948	DDR2	discoidin domain receptor tyrosine kinase 2
A_24_P143599	0.0355	0.397811	ATP11A	ATPase phospholipid transporting 11A
A_23_P321935	0.0365	0.397691	OSBP2	oxysterol binding protein 2
A_24_P791862	0.033	0.396587
A_32_P101775	0.0114	0.396045
A_32_P154053	0.0171	0.394435	ATG9B	autophagy related 9B
A_32_P29618	0.0414	0.392421
A_24_P179577	0.0332	0.391027	KIAA1109	KIAA1109
A_24_P146188	0.0179	0.390939	ANKRD6	ankyrin repeat domain 6
A_32_P122494	0.0157	0.389574
A_32_P212095	0.0127	0.389408	C17orf105	chromosome 17 open reading frame 105
A_24_P633349	0.0376	0.387357
A_24_P460419	0.0276	0.386939	LRRC10B	leucine rich repeat containing 10B
A_24_P332780	0.039	0.386937
A_32_P76137	0.00557	0.386562
A_24_P169864	0.0118	0.385116	LOC100288254	uncharacterized LOC100288254
A_23_P355295	0.00632	0.384601	FMO2	flavin containing monooxygenase 2
A_23_P355510	0.0449	0.384186	RIBC1	RIB43A domain with coiled-coils 1
A_23_P414842	0.0268	0.38344	CRYGB	crystallin gamma B
A_24_P229447	0.031	0.381248
A_32_P231427	0.023	0.38066
A_24_P332816	0.0209	0.378694	RIMS2	regulating synaptic membrane exocytosis 2
A_23_P64898	0.0308	0.378546	KLRG1	killer cell lectin like receptor G1
A_24_P119813	0.026	0.37531	FKSG29	FKSG29
A_32_P509964	0.0333	0.374361	TRAF3IP2-AS1	TRAF3IP2 antisense RNA 1
A_23_P355394	0.0458	0.371988	STK32A	serine/threonine kinase 32A
A_32_P183451	0.023	0.371779
A_23_P157895	0.0326	0.371756	DMRT3	doublesex and mab-3 related transcription factor 3
A_32_P15544	0.0148	0.371037	PRIMA1	proline rich membrane anchor 1
A_24_P212297	0.0344	0.369034	PIEZO2	piezo type mechanosensitive ion channel component 2
A_24_P928228	0.0164	0.368299
A_23_P80867	0.0191	0.366822	VWA5B2	von Willebrand factor A domain containing 5B2
A_23_P95029	0.0335	0.361399	SNTB1	syntrophin beta 1
A_23_P302038	0.046	0.35711	POU4F2	POU class 4 homeobox 2
A_32_P193136	0.0101	0.356694
A_24_P298744	0.0405	0.35383
A_23_P134887	0.0207	0.347225
A_24_P927507	0.0383	0.346383	OSBPL1A	oxysterol binding protein like 1A
A_32_P219601	0.0458	0.345978
A_24_P911927	0.0239	0.343074	RAP1GAP2	RAP1 GTPase activating protein 2
A_24_P918367	0.0372	0.337829
A_23_P423108	0.0379	0.334616	TDRD10	tudor domain containing 10
A_23_P51538	0.0431	0.330995	GPA33	glycoprotein A33
A_32_P41254	0.0498	0.329207	MRAP2	melanocortin 2 receptor accessory protein 2
A_23_P21618	0.0142	0.328693	PDZRN3	PDZ domain containing ring finger 3
A_23_P139050	0.0495	0.327402	OR8D2	olfactory receptor family 8 subfamily D member 2 (gene/pseudogene)
A_23_P125748	0.0218	0.321651	ZMAT1	zinc finger matrin-type 1
A_23_P170959	0.0301	0.319722	LMLN	leishmanolysin like peptidase
A_24_P483956	0.0419	0.318998	HCG25	HLA complex group 25 (non-protein coding)
A_23_P305863	0.0279	0.318021	MUC5B	mucin 5B, oligomeric mucus/gel-forming
A_32_P234849	0.0403	0.316368
A_32_P599	0.0203	0.309845
A_23_P33539	0.0245	0.307408	ADCY2	adenylate cyclase 2
A_23_P121813	0.0199	0.304534	ENPP6	ectonucleotide pyrophosphatase/phosphodiesterase 6
A_23_P154919	0.0313	0.30313	ERVH48-1	endogenous retrovirus group 48 member 1
A_24_P566872	0.0449	0.302883
A_24_P62800	0.0333	0.300487	KLHDC8A	kelch domain containing 8A
A_24_P495189	0.0152	0.300286
A_23_P339560	0.0367	0.293369	ZNF75D	zinc finger protein 75D
A_24_P161367	0.0407	0.292561
A_23_P322530	0.043	0.282224	TMCC2	transmembrane and coiled-coil domain family 2
A_23_P3054	0.0491	0.280637	LRRC9	leucine rich repeat containing 9
A_32_P144133	0.0451	0.280452
A_24_P783810	0.0278	0.278799
A_24_P496089	0.0493	0.278227
A_32_P90759	0.0325	0.276282	LOC101929122	uncharacterized LOC101929122
A_23_P382000	0.0448	0.273081	AKR1D1	aldo-keto reductase family 1, member D1
A_23_P330929	0.0254	0.271664	ZNF835	zinc finger protein 835
A_24_P932851	0.0439	0.271446	KIF1C	kinesin family member 1C
A_24_P548060	0.0481	0.252064
A_32_P731227	0.0484	0.25205
A_23_P317082	0.0468	0.242215	SYTL5	synaptotagmin like 5
A_23_P346327	0.0481	0.229146	FLJ30679	uncharacterized protein FLJ30679
A_32_P89899	0.0373	0.22773	GABRG1	gamma-aminobutyric acid type A receptor gamma1 subunit
A_23_P93213	0.0495	-0.285028	SLC22A7	solute carrier family 22 member 7
A_24_P696133	0.0403	-0.292248
A_23_P218369	0.0412	-0.294756	CCL14	C-C motif chemokine ligand 14
A_23_P330836	0.046	-0.329643
A_24_P520241	0.0229	-0.333994
A_24_P212811	0.0321	-0.337117	ANKRD34A	ankyrin repeat domain 34A
A_32_P107097	0.0296	-0.34246
A_24_P916927	0.0475	-0.34803	DGKE	diacylglycerol kinase epsilon
A_24_P404487	0.0485	-0.348073	ZNF506	zinc finger protein 506
A_32_P193939	0.0388	-0.34808
A_23_P319050	0.027	-0.358691	ZNF493	zinc finger protein 493
A_23_P340171	0.0238	-0.369205	TP53AIP1	tumor protein p53 regulated apoptosis inducing protein 1
A_23_P415706	0.0439	-0.377602	ADGRD1	adhesion G protein-coupled receptor D1
A_23_P325642	0.0417	-0.380603	PDIA2	protein disulfide isomerase family A member 2
A_32_P184367	0.0195	-0.393759	RPL10	ribosomal protein L10
A_32_P131583	0.0427	-0.395195
A_24_P698128	0.0167	-0.396344
A_23_P96249	0.0497	-0.397877	CELF4	CUGBP, Elav-like family member 4
A_23_P109193	0.0129	-0.402233	NAPB	NSF attachment protein beta
A_23_P129606	0.0436	-0.418975	DDX19A	DEAD-box helicase 19A
A_32_P174693	0.0298	-0.429046	C1orf234	chromosome 1 open reading frame 234
A_32_P19135	0.0325	-0.432738	RAB4B	RAB4B, member RAS oncogene family
A_23_P357929	0.022	-0.437382	SLC35D1	solute carrier family 35 member D1
A_23_P405148	0.0396	-0.439446	MFF	mitochondrial fission factor
A_32_P122639	0.00967	-0.441535
A_24_P170454	0.0284	-0.452963	USP6	ubiquitin specific peptidase 6
A_24_P39724	0.0285	-0.457785	CCDC43	coiled-coil domain containing 43
A_32_P105311	0.0163	-0.460912
A_32_P18258	0.0446	-0.461377	TALDO1	transaldolase 1
A_23_P37914	0.0323	-0.463405	SLC5A11	solute carrier family 5 member 11
A_23_P373079	0.0308	-0.465232	PATL1	PAT1 homolog 1, processing body mRNA decay factor
A_24_P848662	0.0381	-0.467825
A_23_P356624	0.0485	-0.472946	NEDD1	neural precursor cell expressed, developmentally down-regulated 1
A_23_P337753	0.0428	-0.476758	SP140L	SP140 nuclear body protein like
A_24_P125993	0.0221	-0.477955	HGS	hepatocyte growth factor-regulated tyrosine kinase substrate
A_32_P66674	0.0373	-0.478232	THEM4	thioesterase superfamily member 4
A_24_P251411	0.0296	-0.486821	TMEM87B	transmembrane protein 87B
A_23_P370569	0.0173	-0.491231	C12orf66	chromosome 12 open reading frame 66
A_23_P12635	0.0232	-0.492515	FBXL15	F-box and leucine rich repeat protein 15
A_23_P43326	0.0441	-0.493362	SPTLC1	serine palmitoyltransferase long chain base subunit 1
A_23_P53288	0.0285	-0.493389	CNPY2	canopy FGF signaling regulator 2
A_32_P61757	0.045	-0.494498	PTPN11	protein tyrosine phosphatase, non-receptor type 11
A_24_P227211	0.0443	-0.498401	KLC2	kinesin light chain 2
A_24_P192197	0.0378	-0.499789	WRNIP1	Werner helicase interacting protein 1
A_23_P103041	0.0146	-0.502299	GAS2L1	growth arrest specific 2 like 1
A_23_P129486	0.0311	-0.506546	MSRB1	methionine sulfoxide reductase B1
A_23_P36776	0.0298	-0.511018	PUS7L	pseudouridylate synthase 7 like
A_23_P102258	0.0296	-0.512627	MRPL53	mitochondrial ribosomal protein L53
A_24_P687326	0.0404	-0.514309	FAM225A	family with sequence similarity 225 member A (non-protein coding)
A_23_P106973	0.0259	-0.519539	SEPT9	septin 9
A_23_P136058	0.0215	-0.520064	ATR	ATR serine/threonine kinase
A_23_P89550	0.0472	-0.529878	NLRP1	NLR family pyrin domain containing 1
A_23_P366682	0.0425	-0.53128	TPGS1	tubulin polyglutamylase complex subunit 1
A_24_P65910	0.0371	-0.535107	UQCC1	ubiquinol-cytochrome c reductase complex assembly factor 1
A_23_P9894	0.0149	-0.535662	PRMT3	protein arginine methyltransferase 3
A_24_P158065	0.0259	-0.537373	FAM133B	family with sequence similarity 133 member B
A_24_P345209	0.0488	-0.538559	DYRK3	dual specificity tyrosine phosphorylation regulated kinase 3
A_23_P67555	0.0376	-0.53932	APBA3	amyloid beta precursor protein binding family A member 3
A_24_P599453	0.0229	-0.541327
A_23_P76435	0.0488	-0.542875	GATC	glutamyl-tRNA amidotransferase subunit C
A_24_P940666	0.0185	-0.55147	MED1	mediator complex subunit 1
A_23_P16242	0.0349	-0.554319	ZNF20	zinc finger protein 20
A_23_P163496	0.0466	-0.554959	MRPS34	mitochondrial ribosomal protein S34
A_23_P211840	0.021	-0.557114	UBA3	ubiquitin like modifier activating enzyme 3
A_24_P412617	0.0382	-0.558283	UBE2Q2	ubiquitin conjugating enzyme E2 Q2
A_23_P48728	0.0417	-0.560955	IFT43	intraflagellar transport 43
A_32_P123088	0.0401	-0.565981	TMED7-TICAM2	TMED7-TICAM2 readthrough
A_23_P37877	0.0253	-0.566802	NARFL	nuclear prelamin A recognition factor like
A_24_P410453	0.0279	-0.569499	SYNE1	spectrin repeat containing nuclear envelope protein 1
A_23_P108574	0.035	-0.572585	PRKD3	protein kinase D3
A_23_P117238	0.0302	-0.57382	CARS2	cysteinyl-tRNA synthetase 2, mitochondrial (putative)
A_24_P218765	0.0208	-0.576424
A_24_P477048	0.0117	-0.577376
A_23_P88381	0.0252	-0.578143	NUMB	NUMB, endocytic adaptor protein
A_24_P312058	0.0491	-0.58155	NUS1	NUS1 dehydrodolichyl diphosphate synthase subunit
A_23_P162540	0.0346	-0.58604	KCTD10	potassium channel tetramerization domain containing 10
A_23_P77274	0.0433	-0.590599	UBE2Q2	ubiquitin conjugating enzyme E2 Q2
A_24_P374382	0.0191	-0.591143	TOP1P2	topoisomerase (DNA) I pseudogene 2
A_23_P17575	0.0468	-0.592366	AHCY	adenosylhomocysteinase
A_23_P353726	0.0149	-0.595766	CACUL1	CDK2 associated cullin domain 1
A_23_P17204	0.0132	-0.59643	ANAPC1	anaphase promoting complex subunit 1
A_23_P143414	0.0488	-0.597937	ROMO1	reactive oxygen species modulator 1
A_32_P16489	0.0263	-0.598436	MRPL35	mitochondrial ribosomal protein L35
A_23_P164237	0.031	-0.598449	UTP6	UTP6, small subunit processome component
A_24_P922475	0.0479	-0.598919	ATF7	activating transcription factor 7
A_23_P138137	0.038	-0.600241	OMA1	OMA1 zinc metallopeptidase
A_24_P88554	0.0457	-0.604977	PEX11B	peroxisomal biogenesis factor 11 beta
A_24_P734720	0.0201	-0.608904	CCNYL1	cyclin Y like 1
A_23_P91076	0.0266	-0.609151	TMEM87B	transmembrane protein 87B
A_23_P63681	0.00361	-0.609895	IDE	insulin degrading enzyme
A_24_P8494	0.0288	-0.610176	SEC61B	Sec61 translocon beta subunit
A_23_P138105	0.0242	-0.610232	MED18	mediator complex subunit 18
A_24_P200652	0.0456	-0.610665	C6orf62	chromosome 6 open reading frame 62
A_32_P169383	0.0393	-0.610946
A_23_P24796	0.0208	-0.611826	FAM160A2	family with sequence similarity 160 member A2
A_32_P221352	0.0206	-0.613286
A_23_P161595	0.03	-0.613479	MARK2	microtubule affinity regulating kinase 2
A_24_P319354	0.0113	-0.616223	SUMO1	small ubiquitin-like modifier 1
A_24_P278367	0.0204	-0.623486	ACTR1A	ARP1 actin-related protein 1 homolog A, centractin alpha
A_23_P431521	0.0382	-0.623573	ELOVL5	ELOVL fatty acid elongase 5
A_24_P532330	0.0251	-0.624835	NIFK-AS1	NIFK antisense RNA 1
A_24_P56894	0.0329	-0.624961	CRLF3	cytokine receptor like factor 3
A_23_P432512	0.0339	-0.625237	PPIL2	peptidylprolyl isomerase like 2
A_23_P47497	0.0437	-0.62534	MRPL16	mitochondrial ribosomal protein L16
A_23_P37598	0.0437	-0.629853	NPTN	neuroplastin
A_23_P147888	0.0192	-0.631241	RPLP2	ribosomal protein lateral stalk subunit P2
A_23_P353125	0.0255	-0.631486	FSIP1	fibrous sheath interacting protein 1
A_23_P253677	0.0243	-0.635246	TMEM192	transmembrane protein 192
A_32_P136967	0.0265	-0.635417	KLHL15	kelch like family member 15
A_32_P2738	0.00681	-0.635524	TCTN3	tectonic family member 3
A_24_P185158	0.0383	-0.639321	FAM134C	family with sequence similarity 134 member C
A_23_P38254	0.039	-0.6396	ELAC2	elaC ribonuclease Z 2
A_23_P346969	0.0171	-0.641975	PIK3CB	phosphatidylinositol-4,5-bisphosphate 3-kinase catalytic subunit beta
A_23_P344853	0.0336	-0.646754	WDR43	WD repeat domain 43
A_32_P226801	0.038	-0.64767
A_23_P203406	0.0111	-0.649418	GANAB	glucosidase II alpha subunit
A_23_P131337	0.0152	-0.654849	SMARCAL1	SWI/SNF related, matrix associated, actin dependent regulator of chromatin, subfamily a like 1
A_24_P116233	0.00742	-0.655248	SPRYD7	SPRY domain containing 7
A_23_P209649	0.0311	-0.656496	FASTKD2	FAST kinase domains 2
A_23_P135342	0.0302	-0.65662	SEC61B	Sec61 translocon beta subunit
A_32_P13417	0.0171	-0.657325	LOC100506302	uncharacterized LOC100506302
A_24_P379693	0.00877	-0.658436	DNPEP	aspartyl aminopeptidase
A_23_P42829	0.0238	-0.659914	SND1	staphylococcal nuclease and tudor domain containing 1
A_23_P113623	0.00396	-0.662066	MRPL45	mitochondrial ribosomal protein L45
A_23_P205944	0.0329	-0.664293	LINS1	lines homolog 1
A_24_P364970	0.025	-0.668418	DHX33	DEAH-box helicase 33
A_23_P165028	0.0391	-0.668613	DAPK3	death associated protein kinase 3
A_23_P380092	0.0465	-0.671515	ERP44	endoplasmic reticulum protein 44
A_23_P140563	0.0397	-0.674528
A_24_P400140	0.0298	-0.676106	NFS1	NFS1 cysteine desulfurase
A_23_P399579	0.0469	-0.67623
A_24_P193257	0.0471	-0.676883
A_24_P174563	0.0394	-0.679804	GRPEL1	GrpE like 1, mitochondrial
A_24_P20524	0.0136	-0.680259	TMEM192	transmembrane protein 192
A_23_P392435	0.0352	-0.680995	KBTBD6	kelch repeat and BTB domain containing 6
A_24_P54083	0.0386	-0.681052	PPIE	peptidylprolyl isomerase E
A_24_P418590	0.00644	-0.682125
A_23_P130787	0.0431	-0.682242	QPCTL	glutaminyl-peptide cyclotransferase like
A_32_P189385	0.0147	-0.682703
A_23_P203577	0.0099	-0.685516	RPL27A	ribosomal protein L27a
A_32_P111565	0.0435	-0.685682	FTH1	ferritin heavy chain 1
A_24_P148503	0.0393	-0.692595	FZD5	frizzled class receptor 5
A_23_P130482	0.0291	-0.693298	ZNF211	zinc finger protein 211
A_23_P142688	0.0326	-0.695127	FAM134A	family with sequence similarity 134 member A
A_23_P19257	0.0457	-0.699545	SLC35B2	solute carrier family 35 member B2
A_32_P430359	0.0128	-0.704971	DDX54	DEAD-box helicase 54
A_23_P309515	0.0414	-0.705959	KCTD18	potassium channel tetramerization domain containing 18
A_24_P388252	0.0414	-0.706252	PPP3R1	protein phosphatase 3 regulatory subunit B, alpha
A_24_P186216	0.0139	-0.706721	PDS5A	PDS5 cohesin associated factor A
A_23_P152876	0.0237	-0.708119	RAB34	RAB34, member RAS oncogene family
A_23_P365817	0.0296	-0.712119	PPP1R14B	protein phosphatase 1 regulatory inhibitor subunit 14B
A_23_P161091	0.0458	-0.712842	ZMYM1	zinc finger MYM-type containing 1
A_32_P124493	0.0317	-0.714232
A_24_P106681	0.0255	-0.71507	YWHAG	tyrosine 3-monooxygenase/tryptophan 5-monooxygenase activation protein gamma
A_24_P366989	0.0435	-0.715337
A_23_P169529	0.0226	-0.715935	AGFG1	ArfGAP with FG repeats 1
A_24_P924202	0.0405	-0.715952	PCNX3	pecanex homolog 3 (Drosophila)
A_24_P201491	0.0474	-0.717585	MRPL49	mitochondrial ribosomal protein L49
A_23_P24763	0.0459	-0.717595	RPS13	ribosomal protein S13
A_32_P420563	0.0255	-0.718863	RNF215	ring finger protein 215
A_23_P119753	0.0306	-0.71891	EHBP1	EH domain binding protein 1
A_23_P27404	0.0113	-0.718989	ZNF841	zinc finger protein 841
A_23_P37545	0.0333	-0.719873	AAGAB	alpha- and gamma-adaptin binding protein
A_23_P53015	0.0262	-0.721202	TUT1	terminal uridylyl transferase 1, U6 snRNA-specific
A_24_P246406	0.0305	-0.723094	FAM69A	family with sequence similarity 69 member A
A_32_P111507	0.00321	-0.725052
A_32_P64324	0.0294	-0.725813	JARID2-AS1	JARID2 antisense RNA 1
A_23_P207131	0.0449	-0.729396	MAP3K3	mitogen-activated protein kinase kinase kinase 3
A_23_P68327	0.0448	-0.73	CFAP36	cilia and flagella associated protein 36
A_23_P122796	0.0263	-0.730053	HDDC2	HD domain containing 2
A_23_P305033	0.0439	-0.730682	TAB3	TGF-beta activated kinase 1/MAP3K7 binding protein 3
A_24_P227017	0.00565	-0.731963	SEC23IP	SEC23 interacting protein
A_24_P913339	0.0304	-0.733387	SLC35F6	solute carrier family 35 member F6
A_23_P370924	0.024	-0.733503	SMIM4	small integral membrane protein 4
A_23_P399501	0.0378	-0.735604	PKM	pyruvate kinase, muscle
A_24_P127051	0.0488	-0.736368
A_24_P53051	0.00627	-0.737792	LACTB	lactamase beta
A_23_P29924	0.0482	-0.738127	TMEM128	transmembrane protein 128
A_32_P214340	0.0271	-0.739749
A_24_P882914	0.0495	-0.740163	CACUL1	CDK2 associated cullin domain 1
A_23_P132294	0.0335	-0.740767	GGA1	golgi associated, gamma adaptin ear containing, ARF binding protein 1
A_24_P242391	0.0183	-0.740864	MPZL1	myelin protein zero like 1
A_24_P218509	0.0366	-0.740937	TM9SF3	transmembrane 9 superfamily member 3
A_23_P213602	0.0267	-0.741495	CSNK1G3	casein kinase 1 gamma 3
A_23_P35916	0.0495	-0.741739	ATM	ATM serine/threonine kinase
A_23_P171077	0.0434	-0.74245	EBP	emopamil binding protein (sterol isomerase)
A_23_P107881	0.00214	-0.742828	ZNF563	zinc finger protein 563
A_23_P396353	0.0237	-0.743064	NIN	ninein
A_24_P832156	0.0201	-0.743896	FAM120AOS	family with sequence similarity 120A opposite strand
A_23_P255503	0.0382	-0.745286	PAFAH1B2	platelet activating factor acetylhydrolase 1b catalytic subunit 2
A_32_P229746	0.0479	-0.746655	DNAJB6	DnaJ heat shock protein family (Hsp40) member B6
A_32_P223189	0.0144	-0.747421	SUMO1P3	SUMO1 pseudogene 3
A_32_P167791	0.00923	-0.748241	ST13	suppression of tumorigenicity 13 (colon carcinoma) (Hsp70 interacting protein)
A_23_P43726	0.036	-0.749419	NUP160	nucleoporin 160
A_32_P396186	0.0144	-0.749727	TRIM66	tripartite motif containing 66
A_24_P576445	0.00875	-0.750539	TBC1D8	TBC1 domain family member 8
A_23_P206084	0.0464	-0.752855
A_24_P53985	0.0443	-0.753879	ZMYM1	zinc finger MYM-type containing 1
A_23_P151497	0.03	-0.75732	TRMT61A	tRNA methyltransferase 61A
A_24_P258277	0.0356	-0.758009	UBXN1	UBX domain protein 1
A_24_P218970	0.0307	-0.758734	EIF4B	eukaryotic translation initiation factor 4B
A_24_P84112	0.0015	-0.759689
A_23_P205789	0.039	-0.761246	GABPB1	GA binding protein transcription factor beta subunit 1
A_23_P141434	0.0442	-0.761282	ACACA	acetyl-CoA carboxylase alpha
A_24_P349590	0.025	-0.76408
A_23_P98605	0.0186	-0.765576	UBXN1	UBX domain protein 1
A_24_P467449	0.00889	-0.765776
A_24_P205263	0.0347	-0.766437	ESF1	ESF1 nucleolar pre-rRNA processing protein homolog
A_24_P930276	0.0483	-0.766563	NFE2L1	nuclear factor, erythroid 2 like 1
A_23_P64010	0.0323	-0.767977	MTCH2	mitochondrial carrier 2
A_23_P9903	0.0324	-0.76865	ATG4B	autophagy related 4B cysteine peptidase
A_23_P17382	0.0179	-0.768699	ZNF335	zinc finger protein 335
A_23_P64090	0.02	-0.770559	RAB1B	RAB1B, member RAS oncogene family
A_23_P328600	0.029	-0.77094	SLC8B1	solute carrier family 8 member B1
A_24_P930597	0.0161	-0.771881
A_23_P23924	0.022	-0.772698	CAPN2	calpain 2
A_32_P203430	0.0292	-0.776971	ZNF30	zinc finger protein 30
A_24_P245322	0.0256	-0.779304	PRKAR1A	protein kinase cAMP-dependent type I regulatory subunit alpha
A_23_P86504	0.00586	-0.780186	C10orf76	chromosome 10 open reading frame 76
A_23_P150009	0.00326	-0.780218	ZDHHC16	zinc finger DHHC-type containing 16
A_23_P37317	0.00459	-0.781645
A_23_P25097	0.00464	-0.782492	LLPH	LLP homolog, long-term synaptic facilitation
A_23_P83073	0.019	-0.783477	MFSD14B	major facilitator superfamily domain containing 14B
A_23_P147984	0.0348	-0.783657	TRIP12	thyroid hormone receptor interactor 12
A_32_P155512	0.0383	-0.784168
A_23_P118516	0.0465	-0.784646	TVP23B	trans-golgi network vesicle protein 23 homolog B (S. cerevisiae)
A_23_P131375	0.0083	-0.785253	PQLC3	PQ loop repeat containing 3
A_24_P181149	0.0447	-0.785969	BBS10	Bardet-Biedl syndrome 10
A_23_P26865	0.0371	-0.78718	MYH3	myosin, heavy chain 3, skeletal muscle, embryonic
A_23_P90333	0.0354	-0.788408	ZNF404	zinc finger protein 404
A_23_P151098	0.0481	-0.788469	SPSB2	splA/ryanodine receptor domain and SOCS box containing 2
A_23_P121356	0.0328	-0.791933	BBX	BBX, HMG-box containing
A_23_P7201	0.0476	-0.792556	MED28	mediator complex subunit 28
A_24_P636882	0.0326	-0.794019	STK17B	serine/threonine kinase 17b
A_23_P158570	0.0361	-0.794282	ACADSB	acyl-CoA dehydrogenase, short/branched chain
A_32_P19917	0.0115	-0.795796
A_23_P100455	0.0395	-0.79863	MTHFSD	methenyltetrahydrofolate synthetase domain containing
A_23_P31389	0.025	-0.800125	TRA2A	transformer 2 alpha homolog
A_23_P202565	0.0335	-0.800735	SHOC2	SHOC2, leucine rich repeat scaffold protein
A_23_P203586	0.000377	-0.803218	NUP98	nucleoporin 98
A_23_P150950	0.0248	-0.803734	ZFC3H1	zinc finger C3H1-type containing
A_23_P251480	0.00707	-0.804363	NBN	nibrin
A_23_P354175	0.0408	-0.804711	TMEM129	transmembrane protein 129
A_23_P424316	0.00702	-0.805989	TCF20	transcription factor 20
A_23_P341443	0.0253	-0.806181	MNT	MAX network transcriptional repressor
A_24_P232500	0.0183	-0.806291	MRPL49	mitochondrial ribosomal protein L49
A_24_P76759	0.00645	-0.80694	FARP2	FERM, ARH/RhoGEF and pleckstrin domain protein 2
A_24_P379353	0.0462	-0.807574	CCDC24	coiled-coil domain containing 24
A_24_P88800	0.0292	-0.8085	COX7A2L	cytochrome c oxidase subunit 7A2 like
A_23_P115743	0.031	-0.809488	FAM204A	family with sequence similarity 204 member A
A_24_P943957	0.00459	-0.810844	PIKFYVE	phosphoinositide kinase, FYVE-type zinc finger containing
A_24_P916251	0.0298	-0.811738	RPL28	ribosomal protein L28
A_23_P146728	0.035	-0.815064	ALG2	ALG2, alpha-1,3/1,6-mannosyltransferase
A_24_P305678	0.0441	-0.815106	PITPNB	phosphatidylinositol transfer protein beta
A_23_P210658	0.00186	-0.817973	PRELID3B	PRELI domain containing 3B
A_23_P80040	0.0454	-0.820926	PROCR	protein C receptor
A_23_P104689	0.0349	-0.821868	RELA	RELA proto-oncogene, NF-kB subunit
A_23_P49708	0.0154	-0.824626	GRN	granulin
A_32_P31992	0.0129	-0.82508
A_24_P55465	0.0348	-0.829755	MTPN	myotrophin
A_23_P13183	0.0466	-0.831355	EXT2	exostosin glycosyltransferase 2
A_24_P934809	0.0218	-0.831442
A_23_P394448	0.0134	-0.832956	DPY19L1	dpy-19 like 1
A_24_P558135	0.0327	-0.834233
A_23_P15402	0.039	-0.834669	SAT2	spermidine/spermine N1-acetyltransferase family member 2
A_24_P284324	0.0087	-0.834853	TMEM104	transmembrane protein 104
A_23_P372834	0.0348	-0.834979	AQP1	aquaporin 1 (Colton blood group)
A_23_P118536	0.0218	-0.835115	SLFN12	schlafen family member 12
A_23_P210348	0.0481	-0.838113	COX7A2L	cytochrome c oxidase subunit 7A2 like
A_24_P184230	0.0359	-0.838304	AASDHPPT	aminoadipate-semialdehyde dehydrogenase-phosphopantetheinyl transferase
A_24_P177795	0.016	-0.842906
A_23_P154086	0.0389	-0.844534	BCS1L	BCS1 homolog, ubiquinol-cytochrome c reductase complex chaperone
A_23_P200637	0.00207	-0.847694	FBXO44	F-box protein 44
A_23_P39125	0.000483	-0.851567	GLTSCR2	glioma tumor suppressor candidate region gene 2
A_23_P344451	0.00944	-0.852857	HDGFRP3	hepatoma-derived growth factor, related protein 3
A_24_P30206	0.0174	-0.854237	BCCIP	BRCA2 and CDKN1A interacting protein
A_23_P328836	0.0255	-0.855843	LCOR	ligand dependent nuclear receptor corepressor
A_24_P115971	0.0208	-0.856079	RIC8A	RIC8 guanine nucleotide exchange factor A
A_23_P46378	0.0112	-0.856351	PIGV	phosphatidylinositol glycan anchor biosynthesis class V
A_23_P141866	0.0297	-0.856854	ZNF134	zinc finger protein 134
A_32_P174572	0.0479	-0.859729	HTR7P1	5-hydroxytryptamine receptor 7 pseudogene 1
A_24_P346587	0.0195	-0.861719	MTFR1	mitochondrial fission regulator 1
A_24_P180654	0.0235	-0.86227	CREB3L2	cAMP responsive element binding protein 3 like 2
A_24_P401670	0.0402	-0.863764
A_23_P15493	0.0111	-0.866143	PTRH2	peptidyl-tRNA hydrolase 2
A_23_P145204	0.0466	-0.86616	HFE	hemochromatosis
A_24_P184937	0.0489	-0.867695	KLHL36	kelch like family member 36
A_24_P89701	0.0235	-0.870435	IMPDH1	inosine monophosphate dehydrogenase 1
A_24_P841662	0.0327	-0.871179
A_32_P170003	0.0221	-0.87311	TRAF3IP1	TRAF3 interacting protein 1
A_23_P24192	0.0317	-0.874457	RRP12	ribosomal RNA processing 12 homolog
A_32_P95067	0.0345	-0.875321	AK4	adenylate kinase 4
A_23_P501745	0.00566	-0.875745	PEX10	peroxisomal biogenesis factor 10
A_23_P162087	0.034	-0.876383	TMEM9B	TMEM9 domain family member B
A_24_P217904	0.0213	-0.878047	TRERF1	transcriptional regulating factor 1
A_23_P135878	0.0433	-0.87807	SPIRE1	spire type actin nucleation factor 1
A_24_P122891	0.00455	-0.878085	ZFAND2B	zinc finger AN1-type containing 2B
A_23_P79836	0.0322	-0.879766	SERINC3	serine incorporator 3
A_23_P127676	0.0306	-0.880686	CTR9	CTR9 homolog, Paf1/RNA polymerase II complex component
A_32_P126846	0.0182	-0.881292
A_23_P203819	0.0431	-0.881819	GOLGA3	golgin A3
A_24_P332292	0.00228	-0.882088
A_23_P68628	0.0329	-0.882898	NECAB3	N-terminal EF-hand calcium binding protein 3
A_23_P146367	0.00867	-0.883898	CARD19	caspase recruitment domain family member 19
A_24_P109351	0.0454	-0.889359	VWA8	von Willebrand factor A domain containing 8
A_23_P22169	0.0416	-0.889919	FGGY	FGGY carbohydrate kinase domain containing
A_23_P84952	0.00561	-0.890367	TFE3	transcription factor binding to IGHM enhancer 3
A_23_P65963	0.0439	-0.890781	BFAR	bifunctional apoptosis regulator
A_23_P78191	0.0259	-0.892867	CTC1	CTS telomere maintenance complex component 1
A_24_P252043	0.0238	-0.893485	PTP4A1	protein tyrosine phosphatase type IVA, member 1
A_23_P203751	0.0331	-0.894655	TMEM135	transmembrane protein 135
A_23_P388670	0.0274	-0.896161	LTA4H	leukotriene A4 hydrolase
A_24_P936122	0.0447	-0.89774	STX16	syntaxin 16
A_32_P22401	0.00549	-0.898661	MAP7D1	MAP7 domain containing 1
A_23_P330895	0.0169	-0.900028	NFKBIB	NFKB inhibitor beta
A_23_P334990	0.00252	-0.900408	SUDS3	SDS3 homolog, SIN3A corepressor complex component
A_23_P75391	0.00362	-0.903092	PHRF1	PHD and ring finger domains 1
A_23_P115683	0.00172	-0.903788	HPS6	HPS6, biogenesis of lysosomal organelles complex 2 subunit 3
A_32_P53908	0.00222	-0.905987	EHBP1	EH domain binding protein 1
A_24_P393958	0.0194	-0.907054	DNAJB4	DnaJ heat shock protein family (Hsp40) member B4
A_23_P90790	0.0277	-0.907876	METAP1D	methionyl aminopeptidase type 1D (mitochondrial)
A_23_P26314	0.0138	-0.908221	ZNF319	zinc finger protein 319
A_23_P502224	0.0109	-0.909036	CYB5R3	cytochrome b5 reductase 3
A_23_P57401	0.0265	-0.909206	LZTR1	leucine zipper like transcription regulator 1
A_23_P90589	0.00581	-0.911386	MRPL44	mitochondrial ribosomal protein L44
A_23_P361569	0.0293	-0.913668	SLC35F5	solute carrier family 35 member F5
A_32_P148710	0.0185	-0.915434	CFL1	cofilin 1
A_23_P56933	0.0164	-0.916903	RTN4	reticulon 4
A_24_P364072	0.0423	-0.917646
A_24_P296765	0.0177	-0.918161	ZNF211	zinc finger protein 211
A_23_P140035	0.0458	-0.918586	WBP4	WW domain binding protein 4
A_23_P92230	0.0227	-0.919442	TSC22D2	TSC22 domain family member 2
A_23_P67913	0.0143	-0.920011	GMPPA	GDP-mannose pyrophosphorylase A
A_23_P143484	0.00633	-0.920086	PIGP	phosphatidylinositol glycan anchor biosynthesis class P
A_23_P331598	0.0215	-0.920889	IPO7	importin 7
A_24_P916586	0.00701	-0.921856	BICD1	BICD cargo adaptor 1
A_32_P115451	0.0125	-0.922103
A_32_P119197	0.0237	-0.922874	TPM3	tropomyosin 3
A_23_P1280	0.0133	-0.925992
A_24_P416159	0.00383	-0.926487	RBL2	RB transcriptional corepressor like 2
A_23_P46982	0.01	-0.9265	MMS19	MMS19 homolog, cytosolic iron-sulfur assembly component
A_23_P113888	0.000504	-0.926952	DIS3L2	DIS3 like 3'-5' exoribonuclease 2
A_24_P912228	0.0344	-0.927423	LOC100131053	uncharacterized LOC100131053
A_23_P433753	0.0173	-0.930714	PRKAR1A	protein kinase cAMP-dependent type I regulatory subunit alpha
A_24_P392475	0.0399	-0.930774	BPTF	bromodomain PHD finger transcription factor
A_24_P570806	0.0437	-0.93171	NUTM2A-AS1	NUTM2A antisense RNA 1
A_23_P75453	0.013	-0.932179	MEN1	menin 1
A_23_P99027	0.0195	-0.934312	PTPN11	protein tyrosine phosphatase, non-receptor type 11
A_23_P108522	0.0288	-0.937354	FAM134A	family with sequence similarity 134 member A
A_23_P436259	0.0485	-0.938248	ERN1	endoplasmic reticulum to nucleus signaling 1
A_23_P55251	0.0191	-0.938309	ITGA3	integrin subunit alpha 3
A_23_P369666	0.0492	-0.941209	ZMYND8	zinc finger MYND-type containing 8
A_23_P76159	0.00319	-0.942741	EEA1	early endosome antigen 1
A_23_P338890	0.00378	-0.943549	PTPN1	protein tyrosine phosphatase, non-receptor type 1
A_24_P415090	0.0436	-0.945111	EFCAB1	EF-hand calcium binding domain 1
A_24_P487736	0.0342	-0.945202	CXorf23	chromosome X open reading frame 23
A_24_P152404	0.00179	-0.946835	C10orf76	chromosome 10 open reading frame 76
A_23_P143551	0.0236	-0.947174	ATP6V1E1	ATPase H+ transporting V1 subunit E1
A_32_P27327	0.0414	-0.949561
A_23_P323924	0.0223	-0.951349	ZFYVE27	zinc finger FYVE-type containing 27
A_32_P3783	0.0371	-0.951931
A_23_P35791	0.0238	-0.95671	RPS6KA4	ribosomal protein S6 kinase A4
A_23_P39561	0.00119	-0.957068	UBE2F	ubiquitin conjugating enzyme E2 F (putative)
A_23_P207666	0.0484	-0.958666	USP6	ubiquitin specific peptidase 6
A_23_P2026	0.0465	-0.958917	TSSC4	tumor suppressing subtransferable candidate 4
A_23_P168818	0.0026	-0.959092	IMPA1	inositol monophosphatase 1
A_23_P316472	0.0315	-0.959213	DNHD1	dynein heavy chain domain 1
A_23_P95810	0.0142	-0.965044	PKP3	plakophilin 3
A_24_P398319	0.0232	-0.965226	TMEM9B	TMEM9 domain family member B
A_24_P261326	0.0158	-0.967364	ACTR1A	ARP1 actin-related protein 1 homolog A, centractin alpha
A_32_P127997	0.025	-0.968934	LOC644656	uncharacterized LOC644656
A_24_P364087	0.0408	-0.969936	SERGEF	secretion regulating guanine nucleotide exchange factor
A_24_P320970	0.00672	-0.971326	CARNMT1	carnosine N-methyltransferase 1
A_23_P98183	0.0412	-0.971404	HRAS	HRas proto-oncogene, GTPase
A_23_P24723	0.00781	-0.971472	TMEM138	transmembrane protein 138
A_23_P419602	0.0218	-0.972403	SREBF2	sterol regulatory element binding transcription factor 2
A_23_P395493	0.0218	-0.972491	CFL1P1	cofilin 1 pseudogene 1
A_23_P359245	0.0239	-0.97598	MET	MET proto-oncogene, receptor tyrosine kinase
A_23_P68211	0.00839	-0.978623	SPR	sepiapterin reductase (7,8-dihydrobiopterin:NADP+ oxidoreductase)
A_32_P8251	0.029	-0.978858	PHRF1	PHD and ring finger domains 1
A_24_P244100	0.0029	-0.98136	DNAJB12	DnaJ heat shock protein family (Hsp40) member B12
A_24_P737451	0.0111	-0.981842	MTERF4	mitochondrial transcription termination factor 4
A_24_P47211	0.00125	-0.982802
A_23_P1638	0.0427	-0.98315	RBM4B	RNA binding motif protein 4B
A_23_P150267	0.0149	-0.983237	BBS1	Bardet-Biedl syndrome 1
A_23_P157970	0.0447	-0.985632	INVS	inversin
A_23_P166051	0.0469	-0.98573	RBCK1	RANBP2-type and C3HC4-type zinc finger containing 1
A_23_P356565	0.00516	-0.986563	RRP8	ribosomal RNA processing 8, methyltransferase, homolog (yeast)
A_23_P16423	0.0104	-0.987073	ZBTB7A	zinc finger and BTB domain containing 7A
A_24_P248606	0.0451	-0.987306	ACSL3	acyl-CoA synthetase long-chain family member 3
A_23_P503182	0.0301	-0.987732	ABR	active BCR-related
A_32_P115446	0.000645	-0.990387
A_23_P352226	0.0314	-0.992014	MAPKBP1	mitogen-activated protein kinase binding protein 1
A_24_P301557	0.0471	-0.992449	LPIN2	lipin 2
A_24_P203407	0.00966	-0.998506	FITM2	fat storage inducing transmembrane protein 2
A_24_P68019	0.0247	-0.999752	ZNF551	zinc finger protein 551
A_32_P139229	0.0246	-0.999853	ZNF543	zinc finger protein 543
A_32_P50452	0.0211	-1.00406	SMS	spermine synthase
A_23_P334111	0.00519	-1.00475	WDR55	WD repeat domain 55
A_23_P129246	0.000438	-1.00891	PLEKHO2	pleckstrin homology domain containing O2
A_23_P25534	0.0125	-1.00958
A_23_P69670	0.044	-1.00973	BLOC1S4	biogenesis of lysosomal organelles complex 1 subunit 4
A_24_P322635	0.0013	-1.01009	ELMO2	engulfment and cell motility 2
A_24_P386639	0.0179	-1.01449	BET1L	Bet1 golgi vesicular membrane trafficking protein like
A_23_P85164	0.0171	-1.01662	DNASE1L1	deoxyribonuclease 1 like 1
A_23_P356330	0.0329	-1.01865	DESI1	desumoylating isopeptidase 1
A_32_P55934	0.0103	-1.02056
A_32_P192033	0.0334	-1.02088	FLJ31356	uncharacterized protein FLJ31356
A_24_P134834	0.000182	-1.02127	RHBDD1	rhomboid domain containing 1
A_24_P107257	0.0332	-1.02128	LIN7C	lin-7 homolog C, crumbs cell polarity complex component
A_32_P2103	0.0291	-1.02284
A_23_P90634	0.0485	-1.0231	CCNYL1	cyclin Y like 1
A_23_P372096	0.0245	-1.02446
A_24_P395042	0.0457	-1.02774	EIF3F	eukaryotic translation initiation factor 3 subunit F
A_32_P29016	0.0262	-1.02793
A_23_P161918	0.0421	-1.02996	CCDC86	coiled-coil domain containing 86
A_23_P17706	0.0101	-1.03101	IL17RA	interleukin 17 receptor A
A_23_P254997	0.0126	-1.03209	LYRM4	LYR motif containing 4
A_32_P220938	0.0458	-1.0336	RPE	ribulose-5-phosphate-3-epimerase
A_24_P942068	0.0295	-1.03455	TANC2	tetratricopeptide repeat, ankyrin repeat and coiled-coil containing 2
A_24_P804667	0.0297	-1.03486	METTL12	methyltransferase like 12
A_24_P75708	0.0155	-1.03548
A_32_P24489	0.0289	-1.03596	SNHG21	small nucleolar RNA host gene 21
A_24_P259922	0.00308	-1.03616	LANCL1	LanC like 1
A_23_P406350	0.0129	-1.03816	MFSD3	major facilitator superfamily domain containing 3
A_23_P123666	0.045	-1.04218	TBC1D2	TBC1 domain family member 2
A_23_P418051	0.00631	-1.04283	LOC339803	uncharacterized LOC339803
A_23_P11874	0.0416	-1.04285	MPZL1	myelin protein zero like 1
A_23_P202672	0.00256	-1.04626	RNH1	ribonuclease/angiogenin inhibitor 1
A_23_P354208	0.0174	-1.04788	WDR81	WD repeat domain 81
A_23_P213069	0.0148	-1.04813	TMEM33	transmembrane protein 33
A_24_P256654	0.00784	-1.04821	ZNF674-AS1	ZNF674 antisense RNA 1 (head to head)
A_23_P369456	0.00586	-1.04847	SYS1	Sys1 golgi trafficking protein
A_23_P16166	0.000841	-1.0488	PNPLA6	patatin like phospholipase domain containing 6
A_23_P321320	0.00967	-1.04968	STK11IP	serine/threonine kinase 11 interacting protein
A_24_P358976	0.0101	-1.05353	TMEM19	transmembrane protein 19
A_23_P203463	0.0405	-1.05429	TAF10	TATA-box binding protein associated factor 10
A_24_P85200	0.015	-1.05463	ELMSAN1	ELM2 and Myb/SANT domain containing 1
A_23_P64489	0.0121	-1.05563	RIC8A	RIC8 guanine nucleotide exchange factor A
A_32_P34003	0.0468	-1.05855
A_23_P115862	0.024	-1.06019	COMTD1	catechol-O-methyltransferase domain containing 1
A_32_P104619	0.0373	-1.06077	LOC727820	uncharacterized LOC727820
A_23_P363831	0.0275	-1.06117	FBXO3	F-box protein 3
A_23_P138899	0.0111	-1.06329	COPB1	coatomer protein complex subunit beta 1
A_23_P411296	0.0145	-1.06334	CEBPB	CCAAT/enhancer binding protein beta
A_23_P345139	0.0498	-1.06364	MFSD12	major facilitator superfamily domain containing 12
A_23_P98953	0.0167	-1.0652	SLC15A4	solute carrier family 15 member 4
A_23_P138849	0.0481	-1.06748	KAT5	lysine acetyltransferase 5
A_23_P341392	0.00312	-1.06924	CYB5D2	cytochrome b5 domain containing 2
A_24_P30314	0.02	-1.07227	SCYL1	SCY1 like pseudokinase 1
A_24_P216654	0.0384	-1.0741	SOAT1	sterol O-acyltransferase 1
A_24_P57700	0.034	-1.07414	ZHX3	zinc fingers and homeoboxes 3
A_32_P36136	0.0371	-1.07443
A_23_P393713	0.00868	-1.07481	IGHMBP2	immunoglobulin mu binding protein 2
A_23_P98248	0.00853	-1.07539	TRPT1	tRNA phosphotransferase 1
A_32_P2213	0.015	-1.07868
A_23_P139919	0.0381	-1.07897	CHST11	carbohydrate (chondroitin 4) sulfotransferase 11
A_23_P422981	0.0218	-1.08523	FBXO36	F-box protein 36
A_23_P166353	0.00107	-1.0855	UBE2L3	ubiquitin conjugating enzyme E2 L3
A_24_P898945	0.00717	-1.08554	FAM210A	family with sequence similarity 210 member A
A_23_P54540	0.0235	-1.08671	EIF2AK4	eukaryotic translation initiation factor 2 alpha kinase 4
A_23_P370035	0.0161	-1.08906	DCAF4	DDB1 and CUL4 associated factor 4
A_23_P215599	0.034	-1.08991	SRPK2	SRSF protein kinase 2
A_24_P192840	0.00445	-1.09473	UEVLD	UEV and lactate/malate dehyrogenase domains
A_24_P118196	0.0436	-1.09864	GXYLT2	glucoside xylosyltransferase 2
A_24_P934755	0.0377	-1.10033
A_23_P13065	0.0324	-1.10268	ZDHHC13	zinc finger DHHC-type containing 13
A_24_P928217	0.00643	-1.10305	FAM134A	family with sequence similarity 134 member A
A_23_P119390	0.00983	-1.10305	EHD2	EH domain containing 2
A_23_P162589	0.00779	-1.10357	VDR	vitamin D (1,25- dihydroxyvitamin D3) receptor
A_24_P258073	0.0206	-1.10562	C10orf2	chromosome 10 open reading frame 2
A_23_P476	0.0187	-1.10563	MPZL1	myelin protein zero like 1
A_32_P144629	0.0283	-1.10732
A_24_P153448	0.0132	-1.10884	MFSD12	major facilitator superfamily domain containing 12
A_24_P241318	0.0204	-1.10905	DCAF4	DDB1 and CUL4 associated factor 4
A_23_P338912	0.00661	-1.11116	PHLDA1	pleckstrin homology like domain family A member 1
A_23_P430181	0.04	-1.11548	ZBTB3	zinc finger and BTB domain containing 3
A_23_P161596	0.0074	-1.11626	FKBP2	FK506 binding protein 2
A_32_P182511	0.0218	-1.11682	TLDC1	TBC/LysM-associated domain containing 1
A_23_P120488	0.0378	-1.11997	NPEPL1	aminopeptidase-like 1
A_23_P117654	0.0229	-1.1209	MYO5A	myosin VA
A_24_P854913	0.0413	-1.12262	METTL21A	methyltransferase like 21A
A_23_P150667	0.0357	-1.12312	KIF18A	kinesin family member 18A
A_23_P36183	0.0228	-1.12829	GTF2H1	general transcription factor IIH subunit 1
A_23_P358944	0.0432	-1.12842	PML	promyelocytic leukemia
A_23_P110184	0.0476	-1.13038	MSMO1	methylsterol monooxygenase 1
A_23_P24987	0.0382	-1.1306	TSPAN31	tetraspanin 31
A_32_P72466	0.0111	-1.1312	NAA40	N(alpha)-acetyltransferase 40, NatD catalytic subunit
A_23_P203023	0.0491	-1.1321	RDX	radixin
A_32_P214005	0.007	-1.13224	UQCC3	ubiquinol-cytochrome c reductase complex assembly factor 3
A_23_P364537	0.0386	-1.13318	DDX51	DEAD-box helicase 51
A_23_P422071	0.0466	-1.13531	B3GALT4	beta-1,3-galactosyltransferase 4
A_23_P502797	0.00821	-1.13612	WDFY1	WD repeat and FYVE domain containing 1
A_23_P17490	0.0405	-1.13678	TMEM230	transmembrane protein 230
A_23_P105002	0.0333	-1.13728	ROM1	retinal outer segment membrane protein 1
A_23_P320113	0.0255	-1.14615	SRXN1	sulfiredoxin 1
A_23_P256804	0.00752	-1.14675	SNUPN	snurportin 1
A_24_P4212	0.0134	-1.14908	PYCRL	pyrroline-5-carboxylate reductase-like
A_23_P321201	0.0428	-1.15034	DENND5A	DENN domain containing 5A
A_24_P45005	0.0317	-1.15132	NPEPL1	aminopeptidase-like 1
A_23_P124962	0.0138	-1.15287	FAM89B	family with sequence similarity 89 member B
A_24_P269006	0.0433	-1.15749	ALDH7A1	aldehyde dehydrogenase 7 family member A1
A_24_P107941	0.00701	-1.15823	USB1	U6 snRNA biogenesis phosphodiesterase 1
A_24_P104174	0.00506	-1.15943	TAOK3	TAO kinase 3
A_32_P228124	0.0197	-1.16118	GNAQ	G protein subunit alpha q
A_23_P143147	0.0119	-1.16615	TCFL5	transcription factor like 5
A_23_P204801	0.00452	-1.16667	SLC41A2	solute carrier family 41 member 2
A_24_P873659	0.0209	-1.16826	MALAT1	metastasis associated lung adenocarcinoma transcript 1 (non-protein coding)
A_23_P200043	0.00773	-1.17001	CEP104	centrosomal protein 104
A_23_P384499	0.0132	-1.17353	RPTOR	regulatory associated protein of MTOR complex 1
A_23_P85180	0.0115	-1.17401	TMEM187	transmembrane protein 187
A_23_P63896	0.04	-1.17447	FAS	Fas cell surface death receptor
A_24_P852082	0.0318	-1.17547	BBIP1	BBSome interacting protein 1
A_23_P251196	0.0148	-1.17898
A_23_P27649	0.0385	-1.18095	ZNF433	zinc finger protein 433
A_32_P160883	0.0236	-1.18117	NEDD4	neural precursor cell expressed, developmentally down-regulated 4, E3 ubiquitin protein ligase
A_23_P421465	0.0222	-1.18398	EP400	E1A binding protein p400
A_24_P417220	0.0185	-1.18601
A_23_P75441	0.0169	-1.1882	NUDT22	nudix hydrolase 22
A_23_P47565	0.00402	-1.18867	LDHA	lactate dehydrogenase A
A_23_P369201	0.0291	-1.18958	SCARB1	scavenger receptor class B member 1
A_32_P220715	0.016	-1.19049	MAP1LC3B	microtubule associated protein 1 light chain 3 beta
A_24_P310864	0.0369	-1.19579	CCDC24	coiled-coil domain containing 24
A_23_P130919	0.00582	-1.1964	MOB3A	MOB kinase activator 3A
A_23_P55477	0.0386	-1.19826	ADORA2B	adenosine A2b receptor
A_23_P108394	0.0305	-1.20355
A_23_P204395	0.0056	-1.20413	AACS	acetoacetyl-CoA synthetase
A_23_P140725	0.0156	-1.2072	IFT140	intraflagellar transport 140
A_32_P104825	0.000967	-1.21135	UBE2F	ubiquitin conjugating enzyme E2 F (putative)
A_23_P26847	0.0437	-1.21197	SOX9	SRY-box 9
A_23_P422212	0.0423	-1.21274	SLC35F3	solute carrier family 35 member F3
A_23_P33022	0.0263	-1.21505	POLR2L	RNA polymerase II subunit L
A_24_P923684	0.00612	-1.21541	SIRT3	sirtuin 3
A_23_P142950	0.00159	-1.21557	GIGYF2	GRB10 interacting GYF protein 2
A_23_P127153	0.0274	-1.21763
A_24_P894763	0.0319	-1.22132
A_23_P33015	0.0169	-1.22179	POLR2L	RNA polymerase II subunit L
A_24_P182764	0.019	-1.22417	ATG4B	autophagy related 4B cysteine peptidase
A_23_P104583	0.0155	-1.2258	CORO1B	coronin 1B
A_32_P57717	0.00345	-1.22586
[truncated: 321 more rows]
